# Supplementary material for: Patient-derived xenograft culture-transplant system for investigation of human breast cancer metastasis
Source: Commun Biol. 2021 Nov 5;4:1268. doi: 10.1038/s42003-021-02596-y (PMC8571269; doi:10.1038/s42003-021-02596-y)
Supplement: Supplementary file 8 — Supplementary Data 2 [file 42003_2021_2596_MOESM8_ESM.xlsx]

## Sheet: Figure 1
Figure 1c
	aV-PI+			aV+PI-			aV+PI+			Viable
MAT-E	1.56	1.76	1.58	23.8	25.1	24	12.6	14.8	13.2	62.1	58.3	61.3
MAT-M	0.89	0.68	0.41	64.8	66	69.3	17.5	18	15.8	16.8	15.3	14.5
ULA-E	9.74	11.8	11.2	31.1	34.4	34.1	32.8	24.5	31.4	26.3	29.3	23.3
ULA-M	7.96	9.57	7.48	34.9	30.9	35.9	35.1	35.8	33.4	22.1	23.7	23.2
Figure 1d
	EPI
MAT	170000	182000	217000	282000	229000
ULA	70500	112000	70500	64500	159000	97000	147000	106000	158000	158000	287000	147000
	MEGM
MAT	147000	64500	123000	111000	194000
ULA	17600	8800	29300	17600	20600	17600	129000	82100	93800	29300	58600
Figure 1e
	aV-PI+			aV+PI-			aV+PI+			Viable
MAT+E	1.45	1.63	2.26	8.52	4.93	6.34	4.86	5.09	4.45	85.2	88.3	87.8
MAT+M	0.7	1.22	5.98	71.8	61.7	64.8	6.8	5.98	6.39	20.7	31.1	28.1
Figure 1f
MAT-E	129000	78000	90900
MAT-M	29900	7040	7620

## Sheet: Figure 2
Figure 2d												Figure 2b	Pearson linear correlation	gene	HCI010 Cultured #1 vs HCI010 Uncultured #1	HCI010 Cultured #2 vs HCI010 Uncultured #2	HCI010 Cultured #3 vs HCI010 Uncultured #3	gene	HCI002 Cultured #1 vs HCI002 Uncultured #1	HCI002 Cultured #2 vs HCI002 Uncultured #2	HCI002 Cultured #3 vs HCI002 Uncultured #3
Term	Overlap	P-value	Adjusted P-value	Old P-value	Old Adjusted P-value	Odds Ratio	Combined Score	Genes	-log10(pvalue)					ENSG00000227232	0.83759	0.143214	1.68824	ENSG00000227232	2.94337	2.47508	0.40837
cytokine-mediated signaling pathway (GO:0019221)	46/633	1.34976e-20	6.88782e-17	0	0	5.28508	241.802	IFITM3;CXCL6;IFITM1;CDKN1A;CSF2;CXCL8;CSF1;CXCL1;CXCL5;ICAM1;PYCARD;MT2A;CCND1;IRAK1;CCL5;TIMP1;B2M;IL13RA1;IL32;IL4R;TGFB1;ANXA2;IFNGR1;CCL20;TNFRSF18;HLA-B;HLA-C;MSN;HLA-A;HLA-F;OSMR;SOD2;PSMB8;HLA-E;BST2;HCK;IL23A;TNIP2;IL1B;PSME1;SAA1;FSCN1;IRF7;PSME2;CD44;LIMS1	19.8697					ENSG00000233750	0.418413	2.38336	0.0935827	ENSG00000233750	4.49779	0.881459	1.13537
extracellular matrix organization (GO:0030198)	23/229	1.12662e-13	1.91639e-10	0	0	7.30449	217.779	TGFB1;MMP7;LAMB3;ITGA3;PDGFA;P3H4;LAMC2;FURIN;CTSS;ICAM1;LOXL2;COL6A2;COL6A1;SPP1;CYP1B1;ADAM8;ITGAV;TIMP1;TGFBI;ITGA5;GAS6;CD44;FBN1	12.9482					ENSG00000268903	0.205799	1.27474	0.361673	ENSG00000268903	2.83309	0.152454	1.96248
neutrophil activation involved in immune response (GO:0002283)	31/483	1.09136e-12	1.11385e-09	0	0	4.6678	128.568	CANT1;TNFAIP6;MVP;CXCL1;CTSS;CST3;PYCARD;PLAU;FTH1;ANPEP;PSAP;CD59;ITGAV;B2M;CTSD;S100A11;CTSC;CTSB;SERPINB1;TMEM30A;ANXA2;RHOG;ANO6;CYBA;CKAP4;BST2;PKM;SLPI;ADAM8;S100A9;CD44	11.962					ENSG00000269981	0.52485	0.639161	0.755185	ENSG00000269981	1.81192	0.662741	1.7255
interferon-gamma-mediated signaling pathway (GO:0060333)	25903	1.88185e-10	9.60309e-08	0	0	12.4675	279.193	HCK;MT2A;IFNGR1;HLA-B;IRF7;HLA-C;HLA-A;HLA-F;B2M;CD44;ICAM1;HLA-E	9.72541					ENSG00000279928	2.76502	0.853605	1.78382	ENSG00000279928	4.76713	0.0993849	0.514868
regulation of cell proliferation (GO:0042127)	35/740	1.89484e-10	8.79034e-08	0	0	3.4398	77.0059	CXCL6;IFITM1;CDKN1A;CXCL8;CSF1;PDGFA;CXCL1;LAMC2;ETS1;CXCL5;FTH1;CYP1B1;IGFBP7;ITGAV;TIMP1;S100A11;KRT6A;NKX3-1;LYN;JAG1;TGFB1;TNFRSF18;P3H2;RHOG;VEGFC;INHBA;OSMR;NCCRP1;SOD2;CDC25B;FOSL1;HCK;CDK6;IL1B;PLPP1	9.72243					ENSG00000279457	0.651912	0.475702	1.4317	ENSG00000279457	1.56665	1.22215	1.1323
epithelial to mesenchymal transition (GO:0001837)	13606	0.0016162	0.049092	0	0	7.86241	50.537	TGFB1;WNT5A;S100A4;LOXL2	2.79151					ENSG00000228463	0.894017	4.15408	4.41712	ENSG00000228463	1.72046	0.831104	0.608692
														ENSG00000225972	2.8872	2.8839	3.20913	ENSG00000225972	1.61133	0.630777	0.342708
														ENSG00000225630	0.182603	1.46183	1.01948	ENSG00000225630	3.3237	2.36592	0.389242
steroid metabolic process (GO:0008202)	18/99	0.000203795	1	0	0	2.54647	21.6409	CUBN;AKR1D1;NR1I2;HSD3B1;HSD17B3;AKR1C2;AKR1C4;CYP3A4;CYP19A1;DHRS2;HSD11B1;CYP2C8;CYP2A6;CYP11B1;AKR1C8P;UGT2B4;GC;SULT2A1	3.69081					ENSG00000237973	0.194447	1.79409	0.531569	ENSG00000237973	1.9479	2.39074	0.551969
calcium ion transport (GO:0006816)	19/118	0.00068087	1	0	0	2.25514	16.4448	TRPC7;SLC24A2;CASR;CHRNA4;CACNA1B;ATP2B2;CSN2;CACNA2D4;CACNA1C;CACNA1E;SLC8A3;CACNA1I;CRACR2A;GRIN3A;TRPV6;TRPV5;CACNA1S;TRPM8;TRPM3	3.16694					ENSG00000229344	1.18945	1.27197	0.825936	ENSG00000229344	0.531868	0.144021	0.871527
cilium movement (GO:0003341)	18172	0.00210552	1	0	0	2.85829	17.6162	DNAH3;CFAP61;SPAG17;CFAP100;RSPH4A;DNAH8;CFAP46;LRRC6;ROPN1L;DNAH9	2.67664					ENSG00000248527	0.507634	1.20944	0.3089	ENSG00000248527	1.08021	1.77968	0.251542
androgen metabolic process (GO:0008209)	44002	0.00212531	1	0	0	4.20168	25.8565	AKR1D1;HSD3B1;HSD17B3;AKR1C4;CYP3A4;CYP19A1	2.67258					ENSG00000198744	0.621531	0.743889	0.840426	ENSG00000198744	0.0173613	2.35862	3.73834
O-glycan processing (GO:0016266)	24047	0.00594456	1	0	0	2.37018	12.1478	MUC2;GALNT17;MUC19;MUC12;MUC7;GALNTL5;MUC5B;MUC3A;MUC4;MUC21;GALNT8	2.22588					ENSG00000229376	0.198966	2.16182	1.96173	ENSG00000229376	3.32869	0.41529	0.788079
gamma-aminobutyric acid signaling pathway (GO:0007214)	43970	0.00920555	1	0	0	3.68568	17.2783	GABRA2;GABRB3;GABBR2;GABRR1;GABRG2	2.03595					ENSG00000228327	0.645476	0.403022	0.464804	ENSG00000228327	0.136428	1.12139	1.4388
														ENSG00000237491	1.39901	1.57308	0.130073	ENSG00000237491	2.14434	0.630008	0.409371
Figure 2e	Cytokine-mediated signaling pathway (GO:0019221)													ENSG00000230092	1.08072	0.190624	0.0402859	ENSG00000230092	3.84731	0.0256558	0.419876
														ENSG00000177757	0.168235	0.680858	2.32882	ENSG00000177757	4.54698	1.75281	0.413405
CXCL1	6.3344													ENSG00000228794	0.663107	0.132415	0.499084	ENSG00000228794	0.557515	1.34948	0.865136
CXCL8	6.07795													ENSG00000225880	2.41796	1.3646	0.93872	ENSG00000225880	1.70556	2.85072	1.55545
CXCL5	4.20467													ENSG00000230699	2.35185	0.772815	2.8796	ENSG00000230699	1.83113	1.96774	0.0816377
BST2	3.68779													ENSG00000223764	2.37657	2.13467	4.32645	ENSG00000223764	1.87878	1.93654	0.765736
IFITM1	3.43533													ENSG00000187634	1.17041	1.96606	1.4618	ENSG00000187634	0.842872	0.923195	0.838009
CCL5	2.98414													ENSG00000188976	1.33899	1.71757	0.183551	ENSG00000188976	2.81184	1.08701	0.633751
B2M	2.89707													ENSG00000187961	0.639979	2.17084	0.339729	ENSG00000187961	1.03192	2.1144	0.571465
IL1B	2.3913													ENSG00000187583	1.47317	3.99624	1.31931	ENSG00000187583	0.109633	0.178069	0.314416
CSF1	2.01872													ENSG00000187642	0.129448	1.40163	0.467183	ENSG00000187642	1.43045	1.09137	0.336256
	Extracellular matrix organization (GO:0030198)													ENSG00000272512	0.207567	1.1021	0.688927	ENSG00000272512	1.13113	1.80032	1.78891
														ENSG00000188290	3.29048	3.74812	1.84625	ENSG00000188290	4.61738	2.18652	2.5818
SPP1	3.91183													ENSG00000187608	3.77876	4.49185	1.86739	ENSG00000187608	3.92943	0.405379	0.222196
ICAM1	3.81142													ENSG00000188157	3.47211	3.40092	0.278389	ENSG00000188157	3.13024	1.34172	1.55065
COL6A2	3.50001													ENSG00000217801	0.766	1.30364	0.10589	ENSG00000217801	5.88451	1.94754	0.0301563
MMP7	3.46141													ENSG00000237330	2.0444	2.50165	0.912055	ENSG00000237330	4.11329	1.97661	0.434788
LAMB3	3.2609													ENSG00000131591	0.997082	2.26479	0.0172167	ENSG00000131591	1.49435	0.538736	0.534894
ITGA5	3.15755													ENSG00000223823	5.20215	2.66481	2.40412	ENSG00000223823	2.4689	1.04542	1.27344
LAMC2	3.10709													ENSG00000207730	0.701657	0.0628822	1.57053	ENSG00000207730	1.56072	2.31416	1.96777
FBN1	3.07192													ENSG00000272141	0.0576775	2.53986	1.57419	ENSG00000272141	0.217447	1.61791	0.171807
CD44	3.02224													ENSG00000162571	4.16884	3.64113	4.13913	ENSG00000162571	1.22659	2.15958	1.31913
COL6A1	2.81546													ENSG00000186891	1.20634	1.66569	0.140309	ENSG00000186891	7.61788	2.77434	0.713591
ADAM8	2.46692													ENSG00000078808	2.13671	2.28238	0.584553	ENSG00000078808	3.91246	1.51774	0.130942
TIMP1	2.40937													ENSG00000176022	2.22716	2.76143	0.187385	ENSG00000176022	2.8711	0.3272	0.0745171
ITGAV	2.34665													ENSG00000184163	0.720773	3.27143	0.131345	ENSG00000184163	0.459084	0.026226	0.936346
	Epithelial to mesenchymal transition (GO:0001837)													ENSG00000160087	1.60541	2.05596	0.824811	ENSG00000160087	2.94349	0.838953	0.749608
														ENSG00000230415	1.37405	2.02085	2.6706	ENSG00000230415	0.211967	1.39647	1.54688
WNT5A	2.78357													ENSG00000162572	0.118658	0.912414	0.534361	ENSG00000162572	2.4612	1.38899	0.109542
TGFB1	2.54826													ENSG00000131584	2.27613	3.56601	0.776101	ENSG00000131584	0.68098	0.84654	1.47397
S100A4	2.35914													ENSG00000169972	2.20311	3.15027	1.2727	ENSG00000169972	1.97859	1.01384	1.33013
LOXL2	2.19554													ENSG00000127054	1.32234	1.82842	0.094684	ENSG00000127054	1.91694	1.07718	0.633043
														ENSG00000224051	4.493	4.22943	1.33643	ENSG00000224051	1.52433	0.650433	0.0945921
														ENSG00000169962	2.4684	3.05063	0.050385	ENSG00000169962	2.83752	0.150578	0.916968
														ENSG00000107404	3.27786	2.807	0.727735	ENSG00000107404	3.73031	1.6576	0.826787
														ENSG00000162576	2.86396	2.66211	0.211126	ENSG00000162576	2.50047	0.0054683	0.922017
														ENSG00000175756	1.45554	2.22271	0.915553	ENSG00000175756	2.58272	2.2709	0.396185
														ENSG00000221978	0.037754	1.12001	0.328935	ENSG00000221978	2.26741	1.24923	2.29112
														ENSG00000224870	0.729135	1.54294	0.226743	ENSG00000224870	2.57812	0.0900179	0.219735
														ENSG00000242485	0.133006	1.75771	0.86622	ENSG00000242485	3.26119	3.18999	0.32783
														ENSG00000272455	0.513592	0.155335	0.35723	ENSG00000272455	0.272475	0.853861	0.509403
														ENSG00000235098	0.0233343	0.225418	0.927163	ENSG00000235098	2.11427	4.15859	1.23772
														ENSG00000225285	0.666406	0.966207	0.615251	ENSG00000225285	0.635516	0.673938	1.7255
														ENSG00000179403	3.24526	2.854	0.384695	ENSG00000179403	1.73735	0.730989	0.698798
														ENSG00000215915	0.154158	0.766865	1.08119	ENSG00000215915	0.864235	0.607412	0.745759
														ENSG00000160072	0.635809	2.40724	0.777034	ENSG00000160072	1.86422	1.0216	0.497643
														ENSG00000197785	1.71269	2.16673	0.347419	ENSG00000197785	1.80764	0.930614	0.549203
														ENSG00000205090	0.317307	0.216677	0.583517	ENSG00000205090	3.47865	4.23157	3.11324
														ENSG00000160075	0.838838	1.62223	0.467011	ENSG00000160075	2.01414	1.24718	0.462107
														ENSG00000215014	2.12056	0.772815	2.21179	ENSG00000215014	0.832954	1.45718	0.156784
														ENSG00000228594	3.54496	3.33921	0.131878	ENSG00000228594	2.84907	0.787984	0.112096
														ENSG00000272106	1.19903	0.0671337	1.93014	ENSG00000272106	0.110683	1.31732	0.389079
														ENSG00000197530	2.11732	2.46144	0.056067	ENSG00000197530	1.96803	0.146556	0.216936
														ENSG00000248333	1.40064	1.77634	0.41826	ENSG00000248333	1.8827	1.77344	0.32303
														ENSG00000189339	0.560609	0.492368	0.377938	ENSG00000189339	0.664458	0.260858	1.33792
														ENSG00000269737	2.76502	1.74445	1.63973	ENSG00000269737	1.14015	0.829223	0.0945921
														ENSG00000008128	1.09733	0.679851	0.239893	ENSG00000008128	0.318325	0.828927	1.69254
														ENSG00000268575	0.742497	0.49446	0.773548	ENSG00000268575	1.96611	0.505759	1.35649
														ENSG00000227775	0.675844	0.513516	0.847148	ENSG00000227775	3.02016	0.297772	0.494268
														ENSG00000215790	0.195535	1.25525	1.40599	ENSG00000215790	2.0204	0.450153	0.150672
														ENSG00000008130	1.23235	1.63141	0.265119	ENSG00000008130	1.62679	0.936483	0.147045
														ENSG00000078369	1.69058	1.93377	0.70036	ENSG00000078369	2.45203	1.3814	0.822416
														ENSG00000231050	4.4348	2.0548	1.98176	ENSG00000231050	4.873	0.722148	0.91016
														ENSG00000169885	2.49307	0.356238	1.63431	ENSG00000169885	4.873	0.668395	0.734977
														ENSG00000178821	1.47271	1.08084	0.707169	ENSG00000178821	1.74578	0.646178	0.713591
														ENSG00000142609	5.14223	3.13447	6.86655	ENSG00000142609	5.66929	2.30688	0.747892
														ENSG00000233542	2.64384	3.09277	4.47255	ENSG00000233542	3.18357	3.88104	0.820996
														ENSG00000067606	1.51714	1.75585	0.725898	ENSG00000067606	2.60551	1.68366	0.53229
														ENSG00000271806	4.0949	1.79161	1.66041	ENSG00000271806	3.56257	0.96593	0.551121
														ENSG00000182873	0.0307498	2.19092	1.65967	ENSG00000182873	1.67468	1.8541	0.0454287
														ENSG00000162585	1.35034	2.42228	0.234594	ENSG00000162585	1.76693	0.460501	0.345065
														ENSG00000157933	3.30644	2.81654	0.495643	ENSG00000157933	2.59506	0.652627	1.40287
														ENSG00000116151	1.00541	0.768813	0.0978911	ENSG00000116151	0.812571	0.0558763	0.790615
														ENSG00000157916	1.05278	2.29171	0.994014	ENSG00000157916	2.59856	1.78024	0.128748
														ENSG00000157911	1.86934	2.27326	0.850209	ENSG00000157911	1.47896	0.0242018	0.0286023
														ENSG00000149527	0.140518	3.21014	0.981598	ENSG00000149527	2.25905	0.287824	1.45445
														ENSG00000157881	1.57695	1.85805	0.195049	ENSG00000157881	2.8725	0.308673	0.114692
														ENSG00000197921	2.68818	3.76626	1.84285	ENSG00000197921	5.46806	2.55175	3.17683
														ENSG00000272449	1.26914	1.31852	1.61954	ENSG00000272449	3.07123	2.60046	1.16614
														ENSG00000238164	5.33379	1.24111	5.42512	ENSG00000238164	1.29215	0.511312	0.236953
														ENSG00000157873	1.89998	0.164977	0.987311	ENSG00000157873	4.4529	2.1099	0.0893194
														ENSG00000225931	4.11096	1.47249	3.20913	ENSG00000225931	0.445274	0.000532436	0.125182
														ENSG00000157870	2.63432	2.73131	0.416621	ENSG00000157870	3.6207	0.0130581	0.14427
														ENSG00000215912	5.69477	1.02955	3.89048	ENSG00000215912	1.82733	0.37693	1.37815
														ENSG00000142611	4.51917	3.21289	4.84087	ENSG00000142611	1.91122	1.08372	0.0748725
														ENSG00000272235	4.64619	4.1279	4.71249	ENSG00000272235	4.66768	2.18073	0.474289
														ENSG00000130762	2.51104	3.14243	0.925219	ENSG00000130762	0.494856	0.616006	0.448581
														ENSG00000162591	0.0237721	1.20577	0.279393	ENSG00000162591	0.27448	2.33865	2.2891
														ENSG00000158109	2.88471	2.98215	1.56639	ENSG00000158109	3.31941	0.403529	0.471437
														ENSG00000116213	1.1011	2.41434	0.793486	ENSG00000116213	0.00113826	0.885024	0.735824
														ENSG00000078900	1.41216	2.25992	1.05758	ENSG00000078900	0.217855	1.97549	0.901529
														ENSG00000227372	1.14049	1.80788	0.0614749	ENSG00000227372	0.987049	0.0632701	0.596867
														ENSG00000162592	5.74766	2.56017	3.40534	ENSG00000162592	6.93813	2.19495	1.12354
														ENSG00000235169	0.763256	0.547533	0.0597763	ENSG00000235169	3.32869	1.11436	0.75465
														ENSG00000130764	1.39471	1.41684	0.189759	ENSG00000130764	2.39018	0.672658	0.248953
														ENSG00000272153	0.794527	0.575865	0.959213	ENSG00000272153	3.17077	1.07518	1.48233
														ENSG00000116198	1.31628	1.44261	0.576944	ENSG00000116198	2.19396	0.388739	0.419529
														ENSG00000169598	0.488541	0.116166	0.649681	ENSG00000169598	0.549819	0.124429	0.41784
														ENSG00000198912	0.409697	1.63135	0.957745	ENSG00000198912	3.77546	1.25074	0.901529
														ENSG00000236423	3.33481	1.77114	2.34632	ENSG00000236423	4.19571	1.41954	0.230497
														ENSG00000233304	4.08072	4.35979	3.33945	ENSG00000233304	5.1876	1.44226	0.577618
														ENSG00000196581	3.24278	4.16385	5.09141	ENSG00000196581	7.89075	3.63132	0.66087
														ENSG00000131697	0.413156	0.590723	1.04048	ENSG00000131697	0.473994	0.562764	0.235925
														ENSG00000069424	4.26291	2.43787	4.31922	ENSG00000069424	1.05482	0.867197	0.869618
														ENSG00000116254	1.19689	1.63906	1.25357	ENSG00000116254	5.29424	2.1621	0.931008
														ENSG00000116251	0.517368	0.515524	0.0530524	ENSG00000116251	3.43569	2.11903	0.158079
														ENSG00000226944	0.666789	0.0590881	2.41383	ENSG00000226944	0.913991	1.99073	0.611286
														ENSG00000158286	1.35987	3.0703	1.687	ENSG00000158286	2.7556	1.94606	0.175699
														ENSG00000116237	2.02838	2.31285	1.38136	ENSG00000116237	3.30928	2.47793	0.170163
														ENSG00000225077	1.87186	2.51297	1.85224	ENSG00000225077	4.42141	1.34577	0.430075
														ENSG00000158292	2.4968	2.33361	0.393686	ENSG00000158292	0.85376	1.13236	0.774946
														ENSG00000097021	1.88668	2.29664	1.07998	ENSG00000097021	0.878926	0.719226	0.748442
														ENSG00000069812	2.98095	3.37038	1.66582	ENSG00000069812	5.24266	0.715011	1.83465
														ENSG00000187017	3.34229	2.37266	0.46944	ENSG00000187017	1.66941	0.587716	0.522276
														ENSG00000231868	0.418413	1.91513	0.0696685	ENSG00000231868	1.56072	1.39647	1.96777
														ENSG00000215788	1.10613	2.90633	0.898554	ENSG00000215788	0.899954	0.102177	0.132854
														ENSG00000171680	2.52923	3.32179	1.03877	ENSG00000171680	2.4904	0.770764	0.456734
														ENSG00000162408	0.935445	1.30399	0.382681	ENSG00000162408	2.67053	0.163224	0.0581013
														ENSG00000229519	1.32926	1.83499	0.135134	ENSG00000229519	0.311292	0.0263437	0.861554
														ENSG00000173662	3.37936	2.20374	1.49709	ENSG00000173662	3.50745	0.938994	0.215442
														ENSG00000204859	0.217721	1.19051	0.483506	ENSG00000204859	1.15343	1.19462	0.123323
														ENSG00000162413	1.46604	2.23799	0.34403	ENSG00000162413	1.83325	0.238742	1.13592
														ENSG00000116273	2.44135	2.37711	0.102279	ENSG00000116273	2.5651	1.19149	0.809559
														ENSG00000041988	0.292628	0.016277	0.174389	ENSG00000041988	1.83751	0.531223	0.439111
														ENSG00000007923	1.00954	1.08704	0.20974	ENSG00000007923	2.43903	1.6637	0.0636929
														ENSG00000237436	0.909788	2.63481	4.28516	ENSG00000237436	0.575272	2.3199	0.777998
														ENSG00000171735	0.0364457	0.249717	0.568102	ENSG00000171735	0.171658	0.0346911	0.425126
														ENSG00000049245	1.38373	2.83742	1.5586	ENSG00000049245	3.38864	1.50783	0.32894
														ENSG00000269925	2.77037	0.909202	2.21238	ENSG00000269925	2.11427	2.42872	1.84185
														ENSG00000049246	2.47062	2.45894	1.54733	ENSG00000049246	6.83546	3.55942	1.16273
														ENSG00000049249	0.701657	4.36974	2.14573	ENSG00000049249	4.59518	2.14808	1.07768
														ENSG00000116288	0.0305185	1.56193	0.593433	ENSG00000116288	3.2546	2.94753	0.396493
														ENSG00000116285	0.0582741	0.818793	0.098455	ENSG00000116285	4.28555	4.29222	1.50942
														ENSG00000238290	1.89468	5.35031	1.72943	ENSG00000238290	1.715	0.494728	0.114053
														ENSG00000232848	4.00806	3.68012	2.12082	ENSG00000232848	4.873	0.310135	0.595435
														ENSG00000227634	3.26498	1.36597	2.42924	ENSG00000227634	2.60554	1.01208	0.721684
														ENSG00000162426	0.3044	0.734506	0.666541	ENSG00000162426	5.25104	0.959481	0.321003
														ENSG00000142599	1.30833	1.31493	0.629232	ENSG00000142599	0.972384	0.0728511	1.48741
														ENSG00000234619	0.917463	2.67795	1.12784	ENSG00000234619	4.42141	0.881459	0.51527
														ENSG00000074800	1.06149	1.46479	0.396587	ENSG00000074800	2.82684	1.72047	0.356181
														ENSG00000230679	2.02355	0.0485057	2.05767	ENSG00000230679	1.37214	0.41529	2.05952
														ENSG00000131686	3.50065	3.4168	4.47255	ENSG00000131686	5.55323	2.53366	0.507751
														ENSG00000180758	2.8347	2.16443	1.11434	ENSG00000180758	1.0955	1.04146	1.15142
														ENSG00000228526	0.800962	1.83499	0.290773	ENSG00000228526	0.0173613	0.395351	0.80848
														ENSG00000234546	0.451451	0.766459	0.00398346	ENSG00000234546	0.694672	1.59209	0.593979
														ENSG00000049239	1.91579	0.920952	0.0781003	ENSG00000049239	2.37327	0.505419	0.456484
														ENSG00000171621	1.24064	2.05244	0.760739	ENSG00000171621	2.27864	1.00069	1.02326
														ENSG00000171612	0.574692	0.388534	0.0766264	ENSG00000171612	1.28008	0.608168	0.216573
														ENSG00000188807	2.06333	3.23914	0.0228466	ENSG00000188807	1.81582	0.405091	0.48146
														ENSG00000171608	3.05425	3.46632	2.03482	ENSG00000171608	2.22251	1.56561	1.01128
														ENSG00000231789	0.718634	0.685421	1.97407	ENSG00000231789	0.962879	0.431645	0.886199
														ENSG00000171603	3.24675	2.94143	0.449764	ENSG00000171603	1.27518	0.11394	0.980126
														ENSG00000178585	1.79009	2.60161	0.50987	ENSG00000178585	0.744626	0.695465	0.576244
														ENSG00000162441	0.301854	1.8388	1.27952	ENSG00000162441	2.19771	1.2777	0.224148
														ENSG00000173614	1.09603	0.767059	1.22235	ENSG00000173614	1.85949	0.813217	0.252716
														ENSG00000202415	3.60125	0.594221	0.0249108	ENSG00000202415	4.14249	2.5043	0.596044
														ENSG00000162444	0.990385	2.70847	1.40845	ENSG00000162444	6.97104	1.34577	0.0337367
														ENSG00000130939	1.78064	0.93262	0.777927	ENSG00000130939	2.04845	0.990706	0.369794
														ENSG00000233623	2.44103	3.35499	1.67384	ENSG00000233623	4.06688	2.1203	0.51527
														ENSG00000054523	0.986912	0.794105	0.420079	ENSG00000054523	2.20676	0.950906	0.757333
														ENSG00000199562	1.49074	0.368866	0.360034	ENSG00000199562	1.09549	1.03921	0.449504
														ENSG00000142657	1.50403	1.23279	0.390187	ENSG00000142657	1.97274	1.61362	0.317504
														ENSG00000160049	0.869793	2.02466	1.03373	ENSG00000160049	2.30061	0.915567	0.0577277
														ENSG00000142655	0.980989	0.66811	0.576827	ENSG00000142655	0.988779	0.572218	0.295647
														ENSG00000243267	0.651393	0.716609	0.290773	ENSG00000243267	2.19834	2.86432	0.26179
														ENSG00000130940	1.7582	3.59208	0.902619	ENSG00000130940	0.595421	1.09965	1.39074
														ENSG00000175262	1.6453	2.56017	5.22001	ENSG00000175262	6.49485	1.88673	0.710423
														ENSG00000120948	0.0885722	1.41794	0.606865	ENSG00000120948	2.87389	2.93332	0.987083
														ENSG00000009724	2.72007	1.03283	2.4475	ENSG00000009724	1.43451	0.160767	0.664439
														ENSG00000116649	1.74868	2.72968	0.756744	ENSG00000116649	3.07379	1.29115	0.865409
														ENSG00000171824	0.2314	1.34159	0.979798	ENSG00000171824	1.70123	1.21565	0.27188
														ENSG00000230337	0.448237	0.538101	1.26938	ENSG00000230337	2.97398	2.99525	0.161713
														ENSG00000198793	1.51202	1.01333	0.43622	ENSG00000198793	1.59681	0.471285	0.0907242
														ENSG00000225602	2.44103	2.67795	0.179341	ENSG00000225602	2.7025	2.3331	0.50353
														ENSG00000171819	2.17746	2.32393	3.62715	ENSG00000171819	4.3481	2.135	0.764519
														ENSG00000120942	0.126702	1.06061	0.0564988	ENSG00000120942	0.0755084	1.56652	0.553105
														ENSG00000204624	6.96682	1.45628	5.0478	ENSG00000204624	6.13433	2.44126	1.20829
														ENSG00000116661	5.33652	5.19495	4.24517	ENSG00000116661	6.32873	3.26505	0.563806
														ENSG00000132879	1.7715	3.21777	0.869185	ENSG00000132879	3.3623	1.64576	0.52919
														ENSG00000116663	2.24979	2.96022	2.25424	ENSG00000116663	5.12261	1.29955	0.823773
														ENSG00000116670	1.69918	3.00983	1.82163	ENSG00000116670	2.48131	1.22763	1.11848
														ENSG00000162490	5.46754	5.60319	5.53186	ENSG00000162490	4.247	1.58955	0.621965
														ENSG00000177674	2.89001	2.61035	1.34775	ENSG00000177674	2.34367	0.335531	0.37666
														ENSG00000215910	4.24268	3.15159	4.63595	ENSG00000215910	5.95553	1.66336	1.13213
														ENSG00000177000	1.52192	1.42593	0.476216	ENSG00000177000	0.684789	1.32058	0.530742
														ENSG00000011021	0.378271	0.0500334	1.30325	ENSG00000011021	0.905055	0.624211	0.398504
														ENSG00000199347	0.107458	0.391937	0.453233	ENSG00000199347	3.13139	3.15595	2.02828
														ENSG00000116685	2.02686	1.64848	0.165825	ENSG00000116685	2.03428	0.731213	0.767104
														ENSG00000083444	2.35378	1.75425	0.273911	ENSG00000083444	1.4703	1.23957	0.405295
														ENSG00000116688	1.46405	1.63977	0.712773	ENSG00000116688	2.33752	0.752405	0.108825
														ENSG00000116691	1.63094	2.32809	0.400521	ENSG00000116691	2.84058	2.16659	0.56065
														ENSG00000120949	4.73176	3.05996	6.59927	ENSG00000120949	5.92951	1.26291	0.940583
														ENSG00000028137	3.95696	1.36597	2.87584	ENSG00000028137	2.62199	0.0114715	0.507261
														ENSG00000048707	0.663141	0.295649	0.120329	ENSG00000048707	0.382944	0.138379	0.690842
														ENSG00000162496	2.93718	3.08499	2.15085	ENSG00000162496	3.44986	2.02856	0.581313
														ENSG00000272482	2.56468	2.21708	1.39134	ENSG00000272482	0.443902	2.3331	0.331803
														ENSG00000157330	3.33291	4.40034	3.76181	ENSG00000157330	5.20066	2.16987	1.22154
														ENSG00000116731	0.700167	0.638893	0.359505	ENSG00000116731	0.149489	0.405347	0.473305
														ENSG00000189337	1.42388	1.2657	0.103924	ENSG00000189337	1.35979	0.233191	0.023852
														ENSG00000171729	2.72096	2.74035	1.83475	ENSG00000171729	1.31515	0.28001	0.688279
														ENSG00000204464	1.64252	0.22785	0.688474	ENSG00000204464	0.974348	2.33843	0.349979
														ENSG00000142621	3.83276	3.67578	4.50537	ENSG00000142621	6.2561	2.56392	0.456852
														ENSG00000228140	4.13769	3.33529	1.25896	ENSG00000228140	6.19735	2.49442	0.846487
														ENSG00000142634	3.22712	4.10421	0.833957	ENSG00000142634	5.00833	2.3093	0.493761
														ENSG00000162438	4.69459	3.73136	4.98612	ENSG00000162438	6.16704	0.895179	0.33014
														ENSG00000132906	0.428223	1.51775	0.784849	ENSG00000132906	3.27284	0.881262	0.852468
														ENSG00000116138	0.670608	0.300321	0.450414	ENSG00000116138	1.96385	0.0454911	0.36612
														ENSG00000116771	0.0103142	1.4388	0.31911	ENSG00000116771	2.22669	1.95894	0.550664
														ENSG00000237301	0.462706	4.11182	2.94266	ENSG00000237301	4.64122	0.169886	0.509403
														ENSG00000235084	1.25849	2.16088	0.906036	ENSG00000235084	3.78183	1.04839	1.0556
														ENSG00000197312	0.62217	1.08966	0.323547	ENSG00000197312	2.34594	1.07602	0.426124
														ENSG00000116786	2.88835	2.67889	0.372263	ENSG00000116786	2.43766	0.244608	0.349546
														ENSG00000237938	1.35987	4.01251	0.212873	ENSG00000237938	1.45668	0.571581	0.128314
														ENSG00000162461	3.6813	0.125316	4.07417	ENSG00000162461	3.69927	2.0173	0.379208
														ENSG00000162458	2.55991	2.89262	0.816765	ENSG00000162458	0.502797	0.0433317	0.0150469
														ENSG00000233954	0.609329	0.14417	0.199642	ENSG00000233954	1.82336	0.573202	0.278582
														ENSG00000179743	0.862504	0.520283	0.934923	ENSG00000179743	0.503261	0.358816	0.481485
														ENSG00000065526	0.962541	1.35207	0.45237	ENSG00000065526	2.34654	1.15131	0.490545
														ENSG00000116809	0.487082	0.904336	0.703838	ENSG00000116809	2.2021	0.928628	0.864811
														ENSG00000173641	0.0205086	1.48335	1.11694	ENSG00000173641	1.85685	1.71349	0.200232
														ENSG00000186510	2.35635	3.47125	4.30034	ENSG00000186510	3.84731	1.9465	1.42484
														ENSG00000184908	0.240899	0.825829	0.993359	ENSG00000184908	3.08725	1.82591	0.866177
														ENSG00000185519	2.14877	1.0001	0.523087	ENSG00000185519	0.524508	1.96774	0.358908
														ENSG00000142627	3.4663	4.35244	1.89657	ENSG00000142627	1.73754	0.018667	0.0249959
														ENSG00000227959	2.66407	1.00259	0.55722	ENSG00000227959	2.25091	1.55373	1.13537
														ENSG00000142632	2.52001	2.62242	0.0893231	ENSG00000142632	3.28335	0.608995	1.22487
														ENSG00000237276	0.990358	0.348807	1.47313	ENSG00000237276	3.41453	0.908798	0.441463
														ENSG00000132881	1.25911	0.888017	0.200718	ENSG00000132881	0.0224641	1.1496	0.167131
														ENSG00000037637	0.694746	0.17903	0.0128316	ENSG00000037637	1.33563	0.215135	0.128495
														ENSG00000055070	1.99499	2.24531	0.808875	ENSG00000055070	3.41027	1.22647	0.0088289
														ENSG00000187144	2.12607	2.1925	3.07979	ENSG00000187144	2.74873	1.80748	0.175945
														ENSG00000157191	1.90562	2.1593	1.3186	ENSG00000157191	2.24545	1.29107	0.10106
														ENSG00000226029	2.20329	0.544133	0.170279	ENSG00000226029	2.11427	0.652462	0.641804
														ENSG00000080947	0.252299	0.22669	0.00361091	ENSG00000080947	2.08059	0.299539	0.678466
														ENSG00000206652	1.62401	0.259623	1.20921	ENSG00000206652	4.01619	4.40245	1.85588
														ENSG00000261135	1.27637	4.08996	0.729402	ENSG00000261135	0.570735	2.29163	0.0637406
														ENSG00000233421	4.57796	4.26428	3.56532	ENSG00000233421	5.57067	1.86964	0.828112
														ENSG00000219481	1.18027	0.305104	0.629484	ENSG00000219481	1.80428	1.87977	0.519055
														ENSG00000215908	2.08133	1.08815	1.27258	ENSG00000215908	0.39875	1.05986	0.117985
														ENSG00000186301	0.0745289	0.236468	1.06316	ENSG00000186301	1.59611	1.06571	0.465032
														ENSG00000280114	0.138513	0.286702	0.257425	ENSG00000280114	3.89471	2.76916	0.812616
														ENSG00000236698	0.991599	0.237381	0.259785	ENSG00000236698	0.605854	1.87068	1.69893
														ENSG00000268869	0.465087	0.924837	0.456906	ENSG00000268869	4.96785	2.62555	0.514682
														ENSG00000058453	0.534241	0.235592	0.934215	ENSG00000058453	0.0596588	0.388121	0.208305
														ENSG00000186715	0.181026	1.17132	0.787197	ENSG00000186715	4.01426	2.62556	0.764072
														ENSG00000230239	2.35406	2.77648	3.63319	ENSG00000230239	4.45208	1.74311	0.764257
														ENSG00000228549	3.78456	3.48763	3.78708	ENSG00000228549	6.52637	1.54631	0.660444
														ENSG00000207005	1.49286	1.155	0.521067	ENSG00000207005	2.30202	2.53595	1.99931
														ENSG00000117122	1.29551	1.81697	0.106892	ENSG00000117122	3.61189	0.450926	2.97888
														ENSG00000159363	4.10973	3.97763	0.650613	ENSG00000159363	1.83719	0.0873878	0.194058
														ENSG00000117118	0.432737	1.72585	0.763168	ENSG00000117118	3.5623	3.34154	0.274859
														ENSG00000117115	3.06908	1.77154	0.482717	ENSG00000117115	10.0855	2.16346	0.832774
														ENSG00000159339	3.5657	2.90226	5.77455	ENSG00000159339	7.25278	2.75904	0.685532
														ENSG00000276747	2.70068	3.61922	5.32566	ENSG00000276747	7.9142	2.50022	0.599669
														ENSG00000179051	1.50723	1.74724	0.150478	ENSG00000179051	2.92819	1.14912	0.571206
														ENSG00000074964	1.14217	0.956514	0.519624	ENSG00000074964	0.507834	0.335809	1.72771
														ENSG00000159423	0.0250634	0.965269	0.638773	ENSG00000159423	1.24279	1.8864	0.365602
														ENSG00000169991	1.09783	0.0582244	1.38758	ENSG00000169991	1.0364	0.954865	0.73331
														ENSG00000272084	4.24268	0.45627	0.459917	ENSG00000272084	3.05164	0.28087	0.580511
														ENSG00000127481	1.23122	1.40932	0.503769	ENSG00000127481	1.15072	0.682678	0.465787
														ENSG00000230424	1.56762	1.70164	3.36733	ENSG00000230424	1.36277	2.67312	0.214081
														ENSG00000127463	1.48722	1.31	0.582582	ENSG00000127463	1.37169	0.187971	0.417209
														ENSG00000053372	0.364216	1.50869	0.603576	ENSG00000053372	3.55796	2.11525	0.0589314
														ENSG00000211454	2.66163	1.70943	2.23136	ENSG00000211454	3.11245	0.959481	0.186766
														ENSG00000162482	1.32312	0.872012	1.82583	ENSG00000162482	1.25921	1.0616	0.944986
														ENSG00000270728	0.915713	1.68191	0.832526	ENSG00000270728	1.17168	1.37049	0.755809
														ENSG00000053371	1.6525	2.83526	1.03316	ENSG00000053371	2.76334	1.03592	0.0903029
														ENSG00000040487	1.63547	2.49552	1.62327	ENSG00000040487	1.00676	0.0387498	0.252244
														ENSG00000077549	1.71268	2.11671	0.749601	ENSG00000077549	2.51535	0.987934	0.733917
														ENSG00000173436	0.602634	0.140346	0.219062	ENSG00000173436	0.976147	0.585495	0.639719
														ENSG00000226396	3.29072	1.7745	1.78018	ENSG00000226396	0.0748264	0.0478122	0.181247
														ENSG00000158747	2.9576	2.82709	1.51557	ENSG00000158747	0.838061	0.889681	0.728791
														ENSG00000162542	1.29225	0.428612	0.0683504	ENSG00000162542	2.84908	0.0420558	0.318829
														ENSG00000169914	0.740971	0.874978	0.740838	ENSG00000169914	0.98156	0.643881	0.53922
														ENSG00000188257	1.5975	2.45955	4.47052	ENSG00000188257	9.37256	5.99103	3.94032
														ENSG00000158786	4.66529	4.31481	4.8552	ENSG00000158786	6.15306	2.45961	0.150062
														ENSG00000162545	5.43532	5.01135	2.21518	ENSG00000162545	0.302608	0.949182	0.982501
														ENSG00000090432	2.225	2.66576	1.23312	ENSG00000090432	3.10766	0.222177	0.31178
														ENSG00000183114	1.20575	2.8839	1.01905	ENSG00000183114	6.23806	1.86507	0.126966
														ENSG00000158825	3.99014	2.6175	2.19873	ENSG00000158825	1.04993	0.182522	0.308609
														ENSG00000158828	3.64629	1.79692	1.04687	ENSG00000158828	1.31267	0.747022	0.0674512
														ENSG00000117242	1.19997	1.50262	1.3089	ENSG00000117242	0.834659	0.688328	0.695933
														ENSG00000244038	1.34505	1.8919	0.627895	ENSG00000244038	3.9881	1.7737	0.4725
														ENSG00000117245	0.012824	2.11168	1.60485	ENSG00000117245	2.83089	1.50791	0.208832
														ENSG00000189410	0.313555	0.0139027	1.25896	ENSG00000189410	4.86492	2.49374	0.658065
														ENSG00000127483	0.0702027	1.1617	0.70592	ENSG00000127483	2.31953	1.71601	1.47495
														ENSG00000075151	1.75275	1.84817	1.25682	ENSG00000075151	3.14953	1.51315	0.797194
														ENSG00000233072	1.0464	0.716609	1.12784	ENSG00000233072	0.388852	0.707101	2.60567
														ENSG00000117298	4.5174	4.39615	2.4411	ENSG00000117298	3.40108	0.710759	0.319996
														ENSG00000236936	1.85138	0.299626	2.7897	ENSG00000236936	2.1023	1.16517	1.50647
														ENSG00000231105	0.260317	1.40742	0.179341	ENSG00000231105	0.912345	0.269688	0.679763
														ENSG00000227001	0.85412	0.185137	0.517401	ENSG00000227001	1.52984	1.986	1.23805
														ENSG00000187952	2.24848	1.40233	0.490662	ENSG00000187952	0.707377	2.27495	0.503647
														ENSG00000142794	1.0887	1.09025	1.29027	ENSG00000142794	0.693654	0.366343	0.274826
														ENSG00000162551	2.21501	0.350254	0.964293	ENSG00000162551	4.67156	2.00469	0.287257
														ENSG00000076864	1.68626	2.70993	0.782125	ENSG00000076864	0.750717	1.49287	0.0243298
														ENSG00000090686	0.548991	1.44508	1.0888	ENSG00000090686	1.35616	1.31005	0.955983
														ENSG00000187942	4.27769	1.5574	3.53771	ENSG00000187942	3.8734	2.23886	0.838009
														ENSG00000142798	3.42324	4.4357	0.958023	ENSG00000142798	2.67388	0.765025	0.719566
														ENSG00000218510	0.186021	0.306205	0.740728	ENSG00000218510	3.10058	1.38463	0.14102
														ENSG00000070831	0.384154	1.7542	0.856477	ENSG00000070831	3.28913	2.17432	0.347786
														ENSG00000162552	4.47089	2.17685	2.41564	ENSG00000162552	1.05298	2.8308	0.663489
														ENSG00000184677	0.0302648	0.398153	0.0319039	ENSG00000184677	1.08553	0.242702	0.0694708
														ENSG00000237200	0.0842968	0.720568	0.175056	ENSG00000237200	1.57635	0.900338	0.512057
														ENSG00000133216	4.73347	3.61918	5.39645	ENSG00000133216	2.91224	2.62882	0.928475
														ENSG00000215906	2.30972	4.45665	2.95983	ENSG00000215906	5.133	1.18944	0.912279
														ENSG00000004487	0.113055	1.3779	0.204348	ENSG00000004487	2.16909	1.78264	0.811434
														ENSG00000240553	0.821669	0.171706	1.53081	ENSG00000240553	3.15264	0.777702	1.06792
														ENSG00000169641	2.50583	1.91115	0.752443	ENSG00000169641	1.78541	0.71639	0.0689428
														ENSG00000252578	2.02355	0.27424	0.463525	ENSG00000252578	1.85854	1.29532	0.619453
														ENSG00000215381	0.254977	3.14847	1.03822	ENSG00000215381	2.97571	1.96177	0.646073
														ENSG00000261326	0.550709	0.886267	0.2057	ENSG00000261326	0.946722	0.606452	1.28925
														ENSG00000125944	0.46433	0.631567	0.0567673	ENSG00000125944	2.58921	1.89515	0.900096
														ENSG00000125945	1.20837	1.8555	1.11429	ENSG00000125945	1.8555	0.877268	0.828148
														ENSG00000249087	0.732329	1.85275	0.954953	ENSG00000249087	0.907635	0.556205	0.31782
														ENSG00000271420	0.517204	1.68234	1.38687	ENSG00000271420	0.266688	2.3665	3.11324
														ENSG00000204219	2.16163	2.17568	1.22721	ENSG00000204219	2.89952	0.374327	0.39776
														ENSG00000088280	1.95544	1.45222	0.0577748	ENSG00000088280	0.971209	1.47014	2.30159
														ENSG00000007968	0.544249	0.422511	1.14215	ENSG00000007968	0.0756867	0.627923	0.770592
														ENSG00000117318	1.57527	2.17632	0.169172	ENSG00000117318	2.88502	0.814123	0.920998
														ENSG00000197880	1.58366	4.58225	5.65141	ENSG00000197880	5.76677	1.66494	0.724398
														ENSG00000142676	0.237542	0.744216	0.00313121	ENSG00000142676	3.3486	1.88047	0.428745
														ENSG00000011007	1.14734	1.91805	0.630392	ENSG00000011007	2.9391	1.14809	0.422327
														ENSG00000236810	2.90704	0.403951	0.758874	ENSG00000236810	2.60104	1.96129	1.50647
														ENSG00000057757	0.455178	1.12781	0.101018	ENSG00000057757	3.19383	1.61754	0.190233
														ENSG00000011009	1.65453	3.28091	0.937926	ENSG00000011009	2.27519	0.949848	0.047631
														ENSG00000117308	3.18543	3.92067	2.62228	ENSG00000117308	1.39449	0.555216	0.396589
														ENSG00000117305	1.29843	0.106427	0.50319	ENSG00000117305	0.488334	1.33143	0.294696
														ENSG00000179163	3.58732	3.477	2.82117	ENSG00000179163	2.99947	2.28713	0.640339
														ENSG00000188822	2.1855	3.13839	3.69011	ENSG00000188822	6.16493	1.50236	0.836908
														ENSG00000189266	0.240092	1.47063	0.617038	ENSG00000189266	1.80232	1.90729	1.83133
														ENSG00000188529	0.702886	0.834032	0.579064	ENSG00000188529	2.07407	2.22128	0.571984
														ENSG00000142677	1.68032	0.930818	0.737912	ENSG00000142677	0.71248	1.52733	0.379782
														ENSG00000185436	0.624192	1.29838	0.311789	ENSG00000185436	4.777	1.57732	0.40442
														ENSG00000232298	2.43625	4.58234	2.05767	ENSG00000232298	6.46946	1.76663	0.620409
														ENSG00000158055	1.55972	0.731541	0.317125	ENSG00000158055	5.97441	1.99264	0.894397
														ENSG00000001460	1.19815	0.701716	0.933952	ENSG00000001460	1.66071	2.24573	0.455159
														ENSG00000001461	1.83282	1.05567	0.646751	ENSG00000001461	1.05527	0.389448	0.26243
														ENSG00000117602	1.75819	2.08216	0.606714	ENSG00000117602	0.13334	0.0159503	0.570922
														ENSG00000184454	2.0239	1.77315	1.74798	ENSG00000184454	8.03508	2.23653	1.06264
														ENSG00000133226	0.948836	1.73514	0.358068	ENSG00000133226	1.53989	1.10211	0.872865
														ENSG00000169504	0.90495	1.92871	1.12773	ENSG00000169504	2.31303	1.9481	0.0350075
														ENSG00000020633	3.63784	3.60867	1.08172	ENSG00000020633	5.39252	2.0714	1.49178
														ENSG00000229162	0.448929	2.04838	0.00391794	ENSG00000229162	2.01008	2.73495	1.24809
														ENSG00000117614	0.3372	0.941103	0.146311	ENSG00000117614	3.0761	1.74229	0.478149
														ENSG00000117616	0.654103	0.435086	1.01966	ENSG00000117616	2.18935	1.68211	1.52073
														ENSG00000261349	3.92739	0.345538	0.440565	ENSG00000261349	1.29956	0.590616	0.235476
														ENSG00000187010	2.12607	1.95156	4.0662	ENSG00000187010	1.93543	0.755505	0.377013
														ENSG00000183726	1.56566	2.86486	1.79186	ENSG00000183726	4.52109	2.55845	0.189281
														ENSG00000188672	0.205106	2.73842	2.54317	ENSG00000188672	0.649921	1.58084	0.933356
														ENSG00000204178	0.391823	2.48091	0.847093	ENSG00000204178	2.05638	1.29493	0.839283
														ENSG00000157978	2.89064	2.73318	1.55467	ENSG00000157978	1.08488	0.0727103	0.109737
														ENSG00000117643	0.147239	0.306107	0.394913	ENSG00000117643	5.39413	1.85676	0.746259
														ENSG00000233478	4.11096	2.8839	1.12289	ENSG00000233478	3.6578	1.15237	0.95818
														ENSG00000162430	3.33951	2.57111	0.644797	ENSG00000162430	1.79057	0.315161	0.897924
														ENSG00000228172	0.538735	1.62452	1.8907	ENSG00000228172	0.960614	0.85501	0.0468403
														ENSG00000117640	0.211721	1.24956	0.833786	ENSG00000117640	1.42706	0.867217	0.0128366
														ENSG00000127423	0.527327	1.20091	1.54941	ENSG00000127423	1.13986	1.01374	0.168238
														ENSG00000182749	3.09656	3.63977	2.05535	ENSG00000182749	0.592223	0.57068	0.629717
														ENSG00000117632	0.0613678	1.11484	0.34617	ENSG00000117632	0.687642	0.533011	0.639418
														ENSG00000158006	1.39312	0.977449	1.70557	ENSG00000158006	0.0904266	1.25125	0.0863121
														ENSG00000158008	1.76477	1.82233	2.76306	ENSG00000158008	6.83724	1.7565	0.404209
														ENSG00000158014	0.40178	1.87701	3.22063	ENSG00000158014	5.87381	3.17012	0.951751
														ENSG00000175087	0.14861	1.39551	0.814117	ENSG00000175087	1.56358	1.12488	1.28379
														ENSG00000197245	2.02596	2.2823	2.03648	ENSG00000197245	3.32861	0.94842	0.175007
														ENSG00000142675	2.04375	2.75739	0.0592277	ENSG00000142675	0.37259	0.337714	0.115902
														ENSG00000236155	2.41863	3.44986	3.36733	ENSG00000236155	5.16125	2.89634	0.959455
														ENSG00000130695	1.11101	1.71125	0.786126	ENSG00000130695	2.77004	1.2082	0.443246
														ENSG00000270733	0.821929	1.68234	1.06661	ENSG00000270733	0.0278734	0.432908	0.464079
														ENSG00000142669	4.23137	4.52526	2.10061	ENSG00000142669	1.93717	0.935455	0.533535
														ENSG00000158062	1.31169	0.424314	0.400412	ENSG00000158062	1.1391	0.0513011	1.01415
														ENSG00000169442	3.95919	1.55459	1.00084	ENSG00000169442	3.39532	0.0710009	0.43948
														ENSG00000176092	2.70826	2.25897	0.032341	ENSG00000176092	2.58649	1.52316	0.804885
														ENSG00000176083	3.85492	3.53329	3.49947	ENSG00000176083	5.94357	2.17821	1.13735
														ENSG00000117682	2.02451	1.57816	0.663291	ENSG00000117682	0.218446	0.502799	0.573288
														ENSG00000225891	3.38544	0.862981	1.38687	ENSG00000225891	1.94014	1.19479	0.741669
														ENSG00000198830	0.093507	1.29366	0.305156	ENSG00000198830	2.53295	1.96197	1.864
														ENSG00000117676	2.60082	1.94472	1.06378	ENSG00000117676	1.98947	0.45184	0.167154
														ENSG00000260063	0.150391	0.560979	0.0684308	ENSG00000260063	0.807094	1.96418	1.27236
														ENSG00000117713	2.18276	2.06843	0.500984	ENSG00000117713	2.07522	0.468242	1.03591
														ENSG00000060642	0.727773	0.691306	1.47845	ENSG00000060642	0.579807	0.641999	0.448732
														ENSG00000204160	2.66514	2.84017	0.912704	ENSG00000204160	3.06409	0.868773	0.112539
														ENSG00000175793	3.65329	3.78733	1.84711	ENSG00000175793	2.85824	1.65617	0.27019
														ENSG00000142751	0.433824	1.6454	0.302009	ENSG00000142751	1.68447	0.101028	0.143075
														ENSG00000198746	0.0156911	0.00602498	0.092343	ENSG00000198746	1.0709	0.798101	0.319028
														ENSG00000090273	1.27105	2.07836	0.424168	ENSG00000090273	2.44238	1.30515	0.603813
														ENSG00000175707	1.3169	0.731538	0.518663	ENSG00000175707	2.41732	0.785916	0.734442
														ENSG00000253368	2.60127	2.88867	0.959621	ENSG00000253368	1.83464	0.223245	0.182853
														ENSG00000158246	1.98384	1.08598	2.1654	ENSG00000158246	1.32088	0.638723	0.939605
														ENSG00000090020	2.5487	1.37188	0.0376041	ENSG00000090020	0.871867	0.557145	0.150113
														ENSG00000225159	0.32603	0.91092	0.97632	ENSG00000225159	0.673671	1.49074	0.631428
														ENSG00000142784	3.44302	2.27829	0.203256	ENSG00000142784	1.38731	0.490134	0.4725
														ENSG00000186501	1.12393	1.68823	0.626282	ENSG00000186501	0.633673	0.540933	0.490263
														ENSG00000241547	3.03264	0.695951	0.0285531	ENSG00000241547	0.42573	1.70079	2.64669
														ENSG00000142765	0.651034	0.975261	0.150222	ENSG00000142765	1.49782	1.00326	0.191348
														ENSG00000142733	2.05532	3.42107	0.887908	ENSG00000142733	1.90713	1.25115	0.762225
														ENSG00000142748	2.40903	2.26486	4.10774	ENSG00000142748	2.56976	1.17845	0.266365
														ENSG00000174950	1.15206	1.34596	2.67146	ENSG00000174950	2.58478	1.00586	0.548544
														ENSG00000181773	0.201413	0.498364	0.117382	ENSG00000181773	1.3853	0.994286	0.733419
														ENSG00000158195	2.52272	1.75325	0.217558	ENSG00000158195	2.52418	0.222916	0.850144
														ENSG00000126705	3.14876	3.10364	0.349997	ENSG00000126705	2.33213	0.627444	1.45193
														ENSG00000000938	0.852514	2.8972	2.13819	ENSG00000000938	2.04627	0.100218	0.414439
														ENSG00000235912	3.38544	1.99995	1.61476	ENSG00000235912	0.853158	0.218933	1.32524
														ENSG00000233975	1.36876	1.51374	1.34594	ENSG00000233975	2.50324	3.82684	0.636225
														ENSG00000126709	2.62996	2.66257	1.89471	ENSG00000126709	7.08102	3.2028	1.52997
														ENSG00000009780	0.604377	1.7982	1.37652	ENSG00000009780	1.14859	1.39989	1.59882
														ENSG00000230833	0.550224	4.08996	1.98147	ENSG00000230833	4.1348	0.865187	0.335003
														ENSG00000117758	0.408566	1.25897	0.945782	ENSG00000117758	1.63157	1.53601	0.146048
														ENSG00000269971	3.85076	2.91708	3.96504	ENSG00000269971	1.73038	0.243335	2.78476
														ENSG00000117751	0.294458	1.23982	0.495964	ENSG00000117751	2.89685	2.46458	0.58161
														ENSG00000252947	0.678995	0.661586	0.277463	ENSG00000252947	1.53946	0.878874	0.882766
														ENSG00000130775	2.95058	1.69705	1.50317	ENSG00000130775	0.796834	0.66353	0.49454
														ENSG00000117748	0.348314	1.601	1.24291	ENSG00000117748	2.04134	2.32191	0.627794
														ENSG00000130768	1.28006	1.17025	0.779131	ENSG00000130768	4.8034	1.45942	1.14252
														ENSG00000158156	2.3148	0.807281	0.983563	ENSG00000158156	1.00139	0.0379892	0.222889
														ENSG00000158161	0.265541	0.170375	0.0917623	ENSG00000158161	1.39701	0.812054	0.426179
														ENSG00000240750	0.183087	0.695951	0.670119	ENSG00000240750	3.02714	0.219489	0.403559
														ENSG00000228589	0.497691	2.03673	2.99917	ENSG00000228589	0.835037	1.33833	0.312226
														ENSG00000169403	1.84916	1.48724	0.891093	ENSG00000169403	2.40525	0.573055	0.631856
														ENSG00000126698	0.430129	1.35218	0.792369	ENSG00000126698	2.80787	2.51106	0.100691
														ENSG00000130770	0.72363	1.55348	0.55874	ENSG00000130770	1.87691	3.054	0.817151
														ENSG00000270605	3.18976	1.5847	1.941	ENSG00000270605	3.49678	1.04542	0.646073
														ENSG00000130766	2.47928	0.0992628	0.326394	ENSG00000130766	2.99454	0.32019	0.526368
														ENSG00000130772	0.719254	0.273438	0.308378	ENSG00000130772	1.53459	0.496729	0.71474
														ENSG00000204138	1.15708	1.12411	0.528089	ENSG00000204138	2.02319	0.734692	0.61966
														ENSG00000229820	0.776971	1.70795	0.487168	ENSG00000229820	5.14448	0.41529	0.419876
														ENSG00000180198	0.00916294	0.435272	0.0292503	ENSG00000180198	2.24778	1.73882	0.545171
														ENSG00000242125	2.16226	0.4937	0.289047	ENSG00000242125	3.0262	2.51118	0.746288
														ENSG00000231468	1.65701	2.01796	0.654844	ENSG00000231468	1.50584	1.95395	1.45571
														ENSG00000279443	1.80919	1.88302	0.710738	ENSG00000279443	1.82924	0.462399	0.135347
														ENSG00000180098	0.975402	1.56627	1.18361	ENSG00000180098	0.00492218	0.227106	0.0766733
														ENSG00000197989	1.42041	0.255967	0.795199	ENSG00000197989	2.84578	1.22063	1.50065
														ENSG00000221539	2.01994	0.713638	1.31353	ENSG00000221539	0.561876	0.219489	0.0462851
														ENSG00000120656	0.721358	1.60745	1.19355	ENSG00000120656	2.53628	2.3502	0.556868
														ENSG00000188060	2.0825	2.15016	1.63451	ENSG00000188060	0.601309	0.869808	0.247995
														ENSG00000229388	2.05172	2.71218	2.20669	ENSG00000229388	1.82733	1.86504	0.932823
														ENSG00000162419	0.624526	0.186162	0.14473	ENSG00000162419	2.18297	0.408887	0.0310061
														ENSG00000198492	0.64427	1.19549	0.118076	ENSG00000198492	2.53094	1.30342	0.799515
														ENSG00000116329	1.42718	1.60039	0.36666	ENSG00000116329	1.83868	1.43594	1.6799
														ENSG00000159023	1.93091	0.850104	0.84774	ENSG00000159023	1.87219	0.336709	0.868831
														ENSG00000253304	4.28964	3.24121	1.33614	ENSG00000253304	1.09992	1.80238	0.155939
														ENSG00000116350	0.716082	0.979873	0.133871	ENSG00000116350	1.63982	1.57706	0.838649
														ENSG00000277916	2.17746	1.216	1.3245	ENSG00000277916	1.47771	2.29937	3.87515
														ENSG00000116353	0.3024	0.476304	0.358367	ENSG00000116353	0.273883	0.0329114	0.151419
														ENSG00000237934	1.99611	3.22941	0.4891	ENSG00000237934	2.08461	0.566851	0.76211
														ENSG00000060656	3.1134	2.14073	0.456569	ENSG00000060656	0.283843	0.866485	0.561295
														ENSG00000230523	2.44522	3.95243	2.6723	ENSG00000230523	5.84905	1.45534	0.0821354
														ENSG00000162510	2.40453	3.95243	2.04616	ENSG00000162510	3.53291	2.821	0.371928
														ENSG00000186056	2.10258	0.703827	0.840426	ENSG00000186056	1.51908	0.619969	0.184574
														ENSG00000162511	2.12058	3.93522	2.93742	ENSG00000162511	0.43388	1.35592	0.579858
														ENSG00000162512	2.20753	2.06507	0.460035	ENSG00000162512	2.45689	0.662043	0.00280708
														ENSG00000134644	0.501928	1.01387	0.186951	ENSG00000134644	2.12849	1.06987	0.950511
														ENSG00000084628	2.58394	0.922612	0.727042	ENSG00000084628	4.98826	1.66256	0.673556
														ENSG00000060688	0.273289	1.24493	0.417085	ENSG00000060688	2.88348	2.55676	0.137719
														ENSG00000121766	0.423994	1.9628	0.74881	ENSG00000121766	1.67585	2.19282	0.223755
														ENSG00000121769	1.25571	0.680446	0.556319	ENSG00000121769	2.66908	0.989341	0.521925
														ENSG00000168528	3.44844	3.69406	1.02105	ENSG00000168528	2.40423	1.34942	0.921429
														ENSG00000229167	0.666789	0.720568	2.12479	ENSG00000229167	3.05713	1.52952	0.498152
														ENSG00000142910	3.16234	3.46872	1.77076	ENSG00000142910	0.825202	0.62423	0.549902
														ENSG00000121764	0.892434	1.6282	0.222621	ENSG00000121764	3.09428	0.159287	0.57702
														ENSG00000162517	0.251227	1.83028	0.367583	ENSG00000162517	2.80599	0.652043	0.133357
														ENSG00000235790	3.17388	0.750997	1.46889	ENSG00000235790	1.20334	1.55005	0.671132
														ENSG00000084636	2.21717	2.26813	0.18721	ENSG00000084636	0.580899	0.148627	0.052526
														ENSG00000121753	1.78055	2.8184	0.412954	ENSG00000121753	1.23904	0.73713	1.13184
														ENSG00000134668	6.53325	2.6134	5.14245	ENSG00000134668	6.99723	1.69109	1.28866
														ENSG00000269967	4.24897	0.403951	2.40412	ENSG00000269967	0.378279	1.45589	2.15093
														ENSG00000184007	1.14709	2.11087	1.20771	ENSG00000184007	3.50692	2.59064	0.260583
														ENSG00000228634	2.8872	2.31623	2.40412	ENSG00000228634	1.06475	0.773314	0.499563
														ENSG00000121774	1.24874	1.66034	0.106193	ENSG00000121774	2.61141	0.834187	1.61839
														ENSG00000203325	0.61579	1.87425	0.0402859	ENSG00000203325	1.57917	0.145442	0.891512
														ENSG00000121775	0.822252	0.42259	0.479577	ENSG00000121775	0.728561	0.0767452	0.264463
														ENSG00000025800	1.71797	1.67687	1.05872	ENSG00000025800	2.70288	1.02422	0.0859488
														ENSG00000084652	2.3121	2.398	0.787653	ENSG00000084652	2.51733	1.23687	0.303697
														ENSG00000160050	0.613429	0.285797	0.0832502	ENSG00000160050	1.3905	0.840984	0.545831
														ENSG00000160051	0.317358	1.2358	0.130754	ENSG00000160051	1.00777	0.48063	0.612717
														ENSG00000222046	2.77037	1.03478	1.61242	ENSG00000222046	2.27639	1.08592	0.877876
														ENSG00000160055	0.696673	0.408346	1.36217	ENSG00000160055	0.0317056	0.427327	0.196972
														ENSG00000084623	0.506269	1.47722	0.921748	ENSG00000084623	3.73723	2.45529	0.127352
														ENSG00000220785	0.795256	0.491043	0.625774	ENSG00000220785	2.79061	0.835513	0.0249027
														ENSG00000183615	0.254327	1.70795	1.69199	ENSG00000183615	4.59925	1.72881	1.02648
														ENSG00000182866	0.0414604	1.10802	0.304019	ENSG00000182866	0.106782	0.0611758	0.821558
														ENSG00000116478	1.34447	1.7753	0.925555	ENSG00000116478	2.61692	2.14318	0.123146
														ENSG00000175130	1.35351	1.87463	0.472871	ENSG00000175130	2.12019	0.0498053	2.40699
														ENSG00000225828	0.205106	0.231958	1.09693	ENSG00000225828	0.964406	0.295266	0.313124
														ENSG00000160058	0.968031	1.34267	0.747094	ENSG00000160058	2.97455	1.3911	1.22423
														ENSG00000273274	0.0432027	1.88267	0.443668	ENSG00000273274	4.94817	3.04506	0.689904
														ENSG00000160062	0.81354	0.22294	0.682093	ENSG00000160062	1.85441	0.767929	0.155939
														ENSG00000176261	1.03423	1.88306	1.78944	ENSG00000176261	2.01414	2.81018	0.693187
														ENSG00000162521	0.518855	1.06417	0.526668	ENSG00000162521	2.78148	1.5588	0.460455
														ENSG00000162520	1.48755	2.45976	1.31656	ENSG00000162520	2.39435	1.88002	0.162914
														ENSG00000162522	3.94702	3.04363	0.0139201	ENSG00000162522	2.38667	0.556327	1.19746
														ENSG00000134684	1.82015	1.8675	1.05491	ENSG00000134684	3.00167	2.0137	0.0558329
														ENSG00000116497	1.15278	0.906621	0.820475	ENSG00000116497	0.87573	0.613341	0.151588
														ENSG00000160097	0.762818	1.71316	1.67743	ENSG00000160097	2.33832	1.86704	0.923136
														ENSG00000121905	0.0557907	2.78866	1.01557	ENSG00000121905	4.49779	0.789393	0.623922
														ENSG00000121900	2.20979	2.24676	1.01229	ENSG00000121900	1.83371	1.48846	0.858286
														ENSG00000116514	4.22696	4.25925	2.4456	ENSG00000116514	4.5358	3.71035	2.29446
														ENSG00000004455	0.134411	1.35705	0.507805	ENSG00000004455	2.87329	1.9909	0.438625
														ENSG00000276645	3.17388	1.30839	0.0935827	ENSG00000276645	1.36941	1.21243	0.0447053
														ENSG00000142920	0.725612	1.20426	0.215267	ENSG00000142920	0.636527	1.24617	0.490878
														ENSG00000278997	2.8872	1.81963	1.36341	ENSG00000278997	3.76906	1.53701	0.392689
														ENSG00000116525	1.45547	0.950173	0.487227	ENSG00000116525	1.57991	1.62344	0.464045
														ENSG00000279179	3.23654	2.38503	1.45157	ENSG00000279179	3.69927	1.02788	0.880832
														ENSG00000160094	2.2061	2.15925	0.0190719	ENSG00000160094	1.06393	0.535291	0.857487
														ENSG00000270115	0.0659408	1.87425	0.0935827	ENSG00000270115	2.08172	0.152454	1.85208
														ENSG00000225313	1.80855	0.151079	0.943981	ENSG00000225313	2.71598	0.487958	0.181247
														ENSG00000134686	1.96727	2.51576	0.933313	ENSG00000134686	2.29825	0.779304	0.180149
														ENSG00000222112	0.550224	0.695951	0.61567	ENSG00000222112	0.0942901	1.36044	0.156784
														ENSG00000233246	2.02355	0.368866	0.00387098	ENSG00000233246	0.517513	1.4611	1.45571
														ENSG00000121903	0.139782	0.13954	0.156573	ENSG00000121903	0.331275	1.30168	0.14504
														ENSG00000121904	4.19543	4.34912	6.1344	ENSG00000121904	9.07355	2.26169	0.345111
														ENSG00000176256	3.13523	4.01961	3.53715	ENSG00000176256	3.16866	1.79119	0.359227
														ENSG00000163866	0.149336	1.41147	0.251818	ENSG00000163866	0.792826	0.0869663	0.12703
														ENSG00000189280	0.112766	1.36597	0.0696685	ENSG00000189280	1.97271	1.13952	0.852764
														ENSG00000189433	0.66901	1.3646	0.158293	ENSG00000189433	5.4601	1.3148	0.247591
														ENSG00000188910	4.79681	3.87636	3.70156	ENSG00000188910	2.23124	0.205109	0.181072
														ENSG00000187513	1.42718	4.22935	1.31022	ENSG00000187513	5.37844	1.87263	0.442641
														ENSG00000230163	0.81282	0.261358	0.197297	ENSG00000230163	0.17691	0.365925	0.00371311
														ENSG00000116544	1.61049	3.48163	5.16457	ENSG00000116544	5.31695	1.73017	0.29503
														ENSG00000241014	0.25644	2.40498	0.175056	ENSG00000241014	2.23811	0.864075	0.392647
														ENSG00000163867	0.748449	1.24544	0.0957859	ENSG00000163867	1.9151	0.347969	0.284425
														ENSG00000197056	0.657487	1.58797	1.41809	ENSG00000197056	3.02485	1.39693	0.649334
														ENSG00000116560	0.0198617	0.852122	0.0687176	ENSG00000116560	1.58762	1.17813	1.80124
														ENSG00000146463	0.259081	1.01945	0.787413	ENSG00000146463	2.53776	1.17712	0.879052
														ENSG00000229994	1.54468	0.0567143	0.755185	ENSG00000229994	1.36941	0.585758	1.93837
														ENSG00000142687	2.40754	0.639081	1.11763	ENSG00000142687	2.5473	0.675296	0.221998
														ENSG00000236274	0.4449	4.66847	1.66638	ENSG00000236274	4.873	1.36044	0.0454287
														ENSG00000020129	1.39373	2.49567	0.4561	ENSG00000020129	3.5687	1.18537	0.00634379
														ENSG00000239636	2.74888	1.06105	0.832526	ENSG00000239636	0.501028	0.701816	1.14864
														ENSG00000116819	0.790068	1.2077	1.12943	ENSG00000116819	2.71482	1.13817	0.152734
														ENSG00000126067	0.60271	2.78779	1.14945	ENSG00000126067	4.08082	2.72348	0.787519
														ENSG00000142686	1.49982	1.61979	0.552343	ENSG00000142686	2.91175	1.59919	0.513107
														ENSG00000092853	0.554941	1.80604	2.17686	ENSG00000092853	1.94606	2.28725	1.27525
														ENSG00000134698	1.75335	1.61179	1.26375	ENSG00000134698	1.11846	0.267318	0.0853313
														ENSG00000092847	1.37334	0.318091	0.312437	ENSG00000092847	1.12723	0.21742	0.296917
														ENSG00000126070	0.631131	0.447252	0.923733	ENSG00000126070	2.03871	0.37459	0.426021
														ENSG00000271554	0.517204	0.299626	1.96173	ENSG00000271554	2.4689	0.741338	0.305415
														ENSG00000092850	1.08264	2.46672	0.260836	ENSG00000092850	4.55897	1.96418	0.791497
														ENSG00000116863	2.33969	2.80026	0.663317	ENSG00000116863	2.25296	0.527773	0.655855
														ENSG00000171812	3.70601	2.28573	0.127395	ENSG00000171812	1.06436	1.38932	0.434365
														ENSG00000054116	0.545123	2.44798	1.4217	ENSG00000054116	2.15665	1.11648	0.197455
														ENSG00000116871	3.83603	4.23537	1.1092	ENSG00000116871	1.96116	0.45831	1.62982
														ENSG00000054118	1.045	1.35543	0.251326	ENSG00000054118	2.13772	0.964522	1.05371
														ENSG00000214193	1.82	2.69598	0.686144	ENSG00000214193	0.861747	1.2622	0.253152
														ENSG00000142694	1.35262	3.01562	1.49336	ENSG00000142694	4.86466	3.45817	0.793096
														ENSG00000196182	0.61069	0.597819	0.738664	ENSG00000196182	3.31831	1.23605	0.374945
														ENSG00000181817	0.691544	1.969	0.821294	ENSG00000181817	3.39128	1.49654	0.534076
														ENSG00000116885	0.257053	1.80946	0.940816	ENSG00000116885	1.68452	1.2442	0.227716
														ENSG00000201448	1.44845	1.40704	1.03822	ENSG00000201448	1.24872	0.504889	2.0912
														ENSG00000116898	0.433132	1.83067	1.16262	ENSG00000116898	2.83832	2.42519	0.398327
														ENSG00000119535	3.7574	3.587	4.64278	ENSG00000119535	6.8562	2.12667	0.776209
														ENSG00000233621	2.55885	3.43915	2.86741	ENSG00000233621	0.973331	0.332621	0.422366
														ENSG00000163874	1.56754	3.04435	0.833126	ENSG00000163874	3.97962	1.94274	0.539988
														ENSG00000163875	0.0480925	0.80022	0.598768	ENSG00000163875	1.37317	0.888316	0.382437
														ENSG00000163877	0.125999	0.328542	0.231176	ENSG00000163877	2.33198	1.02366	0.0580777
														ENSG00000163879	3.29489	3.80832	2.25241	ENSG00000163879	2.80445	1.48098	0.0572169
														ENSG00000134697	0.231781	1.03426	0.774423	ENSG00000134697	2.52258	2.22653	0.177791
														ENSG00000116922	0.389483	0.240256	0.366611	ENSG00000116922	1.49389	0.698163	0.246878
														ENSG00000134690	0.499781	1.79714	1.34141	ENSG00000134690	1.41301	0.931942	0.826516
														ENSG00000183317	4.19321	3.3878	3.63717	ENSG00000183317	6.26536	1.77286	0.518979
														ENSG00000185090	0.143479	0.210727	1.85273	ENSG00000185090	2.98469	1.79119	0.869529
														ENSG00000196449	0.0213797	2.06896	0.883688	ENSG00000196449	2.30701	0.702744	0.3943
														ENSG00000197982	1.69564	3.07341	0.99367	ENSG00000197982	3.14087	1.40724	0.0459647
														ENSG00000188786	0.962201	1.24544	0.411069	ENSG00000188786	2.81618	0.021978	0.382334
														ENSG00000204084	0.176264	0.217974	0.0180147	ENSG00000204084	0.548638	0.129417	0.241841
														ENSG00000183431	0.069974	1.40314	0.654839	ENSG00000183431	2.22405	1.95836	0.0510579
														ENSG00000183386	2.82617	2.04049	0.264652	ENSG00000183386	1.6589	0.23116	0.111331
														ENSG00000183520	0.187974	1.87192	0.975938	ENSG00000183520	3.32402	2.46529	0.352681
														ENSG00000116954	2.94757	1.92703	0.659078	ENSG00000116954	1.38009	1.6659	0.786907
														ENSG00000228436	0.0294361	0.488322	0.0136056	ENSG00000228436	3.9545	0.87346	0.377732
														ENSG00000214114	0.144129	1.08369	0.208897	ENSG00000214114	2.86006	1.64914	0.759344
														ENSG00000158315	1.81983	0.0944327	0.211462	ENSG00000158315	0.891211	0.162842	0.0755052
														ENSG00000174574	1.42241	2.75436	1.01592	ENSG00000174574	4.0483	2.52031	0.0432141
														ENSG00000168653	0.149044	1.56034	0.342138	ENSG00000168653	2.93541	3.06703	0.534678
														ENSG00000127603	1.49397	1.54514	1.29804	ENSG00000127603	0.70964	1.0765	0.614163
														ENSG00000226438	1.44619	1.81324	0.55722	ENSG00000226438	2.31893	0.132881	0.697936
														ENSG00000243970	0.56634	1.3378	0.961799	ENSG00000243970	0.378333	0.733332	0.25994
														ENSG00000090621	1.61668	2.12344	0.56315	ENSG00000090621	3.84669	1.01056	1.28352
														ENSG00000228060	2.1855	1.64494	2.61988	ENSG00000228060	1.28655	1.07366	1.43557
														ENSG00000201457	1.52982	0.0269679	0.561488	ENSG00000201457	0.12864	0.0432722	0.784187
														ENSG00000163909	0.668633	0.0658271	0.23639	ENSG00000163909	5.88383	0.333106	0.503874
														ENSG00000116983	0.666406	2.19819	1.57419	ENSG00000116983	7.44001	2.96491	0.0375485
														ENSG00000084072	0.0367534	1.25437	0.967384	ENSG00000084072	2.68211	1.28617	0.76806
														ENSG00000116985	3.59272	2.25122	1.98854	ENSG00000116985	2.68634	1.45924	0.0764068
														ENSG00000043514	0.784833	0.527863	0.080601	ENSG00000043514	1.6405	1.39627	1.12068
														ENSG00000116990	1.20444	0.554025	0.873594	ENSG00000116990	1.55395	1.61695	0.359797
														ENSG00000168389	1.2115	0.720773	1.23932	ENSG00000168389	0.470213	0.85454	1.33479
														ENSG00000228477	0.638964	1.15103	0.591178	ENSG00000228477	0.915775	1.7277	0.148991
														ENSG00000131236	1.56007	2.18511	1.19489	ENSG00000131236	2.15272	1.93851	0.0842631
														ENSG00000131238	0.800155	1.55689	1.05809	ENSG00000131238	2.02554	1.74462	0.323618
														ENSG00000117000	0.206517	0.551438	0.028357	ENSG00000117000	1.69678	2.16738	0.515743
														ENSG00000259943	3.20812	1.15815	1.47316	ENSG00000259943	0.0669517	0.40311	0.504303
														ENSG00000084073	0.0291149	1.75758	0.706547	ENSG00000084073	2.68783	2.07144	0.230941
														ENSG00000049089	3.5463	2.48685	0.503599	ENSG00000049089	0.58211	0.823301	0.722686
														ENSG00000084070	1.42534	0.122528	0.0824798	ENSG00000084070	1.64508	0.456594	0.754512
														ENSG00000187801	0.711965	0.710044	1.20528	ENSG00000187801	0.866883	0.0776458	0.246484
														ENSG00000260920	1.28704	1.04967	0.871953	ENSG00000260920	1.87329	1.76394	0.572769
														ENSG00000187815	1.15121	0.36528	0.656168	ENSG00000187815	0.856071	0.262361	0.639026
														ENSG00000238287	0.451451	3.43882	0.0402859	ENSG00000238287	2.75858	2.74653	0.0815076
														ENSG00000164002	0.35676	0.473649	0.846387	ENSG00000164002	3.07388	1.11065	0.636317
														ENSG00000117010	0.809903	0.715578	1.07906	ENSG00000117010	0.749469	0.410864	0.377143
														ENSG00000117016	2.9562	0.0149288	0.103482	ENSG00000117016	4.60731	2.192	0.451797
														ENSG00000272145	1.58038	1.35305	0.366578	ENSG00000272145	0.991989	3.30396	0.244489
														ENSG00000066136	0.783578	1.25638	0.428998	ENSG00000066136	1.63649	0.595843	0.197664
														ENSG00000117013	0.750254	2.01054	0.685745	ENSG00000117013	4.0007	1.49256	0.464763
														ENSG00000179862	2.39461	1.89968	1.07374	ENSG00000179862	0.680152	1.11258	0.802093
														ENSG00000171793	0.725065	1.82462	1.28223	ENSG00000171793	2.62134	2.06707	0.457556
														ENSG00000171790	2.56642	1.88302	0.714603	ENSG00000171790	2.13209	0.828123	0.177484
														ENSG00000010803	0.651303	0.641027	0.888739	ENSG00000010803	0.951836	0.781631	0.670456
														ENSG00000235358	1.50058	0.345538	1.37901	ENSG00000235358	4.07374	1.19479	0.0580355
														ENSG00000204060	3.09464	2.86849	0.62954	ENSG00000204060	2.04444	1.58098	0.27976
														ENSG00000127129	2.88712	4.79327	6.28898	ENSG00000127129	1.34187	2.81039	0.118301
														ENSG00000127124	1.25517	1.08956	1.84478	ENSG00000127124	1.02273	0.204984	0.244474
														ENSG00000230638	2.91953	1.70943	1.3579	ENSG00000230638	2.38163	0.353589	0.109542
														ENSG00000198815	0.129438	0.875478	0.193536	ENSG00000198815	2.05381	1.46731	0.374928
														ENSG00000177181	2.31477	0.457125	0.814979	ENSG00000177181	6.71007	2.31282	1.47208
														ENSG00000066185	0.141839	2.99609	1.09482	ENSG00000066185	4.58799	2.76916	1.18848
														ENSG00000127125	0.615139	0.679458	0.660117	ENSG00000127125	2.26726	2.08493	0.400925
														ENSG00000186409	0.914951	3.39657	2.07998	ENSG00000186409	6.51486	2.3381	0.516499
														ENSG00000171960	1.30274	0.256043	0.964822	ENSG00000171960	1.10977	1.61071	0.173305
														ENSG00000234917	1.18433	4.00748	2.11931	ENSG00000234917	5.01805	0.469372	0.146248
														ENSG00000065978	0.183601	1.06702	0.410509	ENSG00000065978	1.9424	1.76101	0.711386
														ENSG00000164007	4.5287	1.03255	4.23317	ENSG00000164007	3.74148	1.73103	0.393611
														ENSG00000117385	2.13256	2.45748	0.579986	ENSG00000117385	0.167933	1.16359	0.211668
														ENSG00000164008	0.358781	0.946695	0.581017	ENSG00000164008	0.124056	0.0760154	0.359227
														ENSG00000228452	0.438661	0.337789	1.78652	ENSG00000228452	4.64384	2.36147	1.59394
														ENSG00000274386	2.44103	3.68099	4.18331	ENSG00000274386	4.61599	1.95573	1.59942
														ENSG00000177868	0.0542663	1.07355	1.15461	ENSG00000177868	0.213652	0.0792513	0.31804
														ENSG00000164010	0.176602	1.16125	0.4788	ENSG00000164010	0.692789	1.22783	0.571342
														ENSG00000228192	0.178278	0.602376	1.58409	ENSG00000228192	5.69069	1.66539	0.0548073
														ENSG00000164011	0.142289	0.208663	0.754339	ENSG00000164011	0.651278	0.827969	0.229635
														ENSG00000233708	2.03995	2.27669	4.64082	ENSG00000233708	6.0638	1.41578	0.234616
														ENSG00000225099	0.550224	2.67795	0.247765	ENSG00000225099	3.56901	2.60983	1.15224
														ENSG00000117394	2.33594	1.87677	0.250076	ENSG00000117394	1.92236	0.70265	1.42877
														ENSG00000227533	1.17997	1.08159	0.534377	ENSG00000227533	3.27215	0.205171	0.129348
														ENSG00000186973	2.01848	2.61246	1.8907	ENSG00000186973	1.64748	0.23116	0.0443945
														ENSG00000117395	0.154906	1.4777	0.469026	ENSG00000117395	1.3472	1.77059	0.176232
														ENSG00000243710	2.89019	5.10726	5.26069	ENSG00000243710	7.1755	2.28083	0.226717
														ENSG00000179178	2.76763	0.884175	0.209395	ENSG00000179178	7.78221	0.672387	0.537441
														ENSG00000253313	0.248461	2.16625	0.638904	ENSG00000253313	1.82339	1.26844	0.120626
														ENSG00000117400	2.49841	2.10841	2.34378	ENSG00000117400	6.34996	2.27662	1.36277
														ENSG00000234694	0.794527	1.96914	0.555398	ENSG00000234694	0.404312	0.306974	0.700507
														ENSG00000117399	0.777501	2.25868	0.605984	ENSG00000117399	0.298915	1.01062	0.971029
														ENSG00000066322	1.71714	2.55886	1.28616	ENSG00000066322	1.30388	0.612396	0.656544
														ENSG00000159479	0.0147104	1.26866	1.10517	ENSG00000159479	1.16577	1.071	0.725428
														ENSG00000229431	1.85317	0.369951	1.55081	ENSG00000229431	1.29956	0.848176	0.0520545
														ENSG00000198198	0.058612	0.336163	0.540816	ENSG00000198198	0.66247	0.179247	0.0161828
														ENSG00000178922	0.797742	2.16248	1.61057	ENSG00000178922	1.45373	0.681828	0.0467342
														ENSG00000142949	3.01354	2.1195	0.425609	ENSG00000142949	2.85655	0.276714	1.45406
														ENSG00000066135	1.28861	0.934729	0.795145	ENSG00000066135	1.1102	0.286588	0.639638
														ENSG00000236200	2.1628	1.16657	0.0334225	ENSG00000236200	1.67468	1.40891	0.784187
														ENSG00000126091	0.112363	1.21065	0.596257	ENSG00000126091	1.44911	1.05839	0.6061
														ENSG00000229444	2.69124	4.03397	0.365698	ENSG00000229444	5.93911	1.07518	0.156784
														ENSG00000224751	1.58038	1.76064	0.735704	ENSG00000224751	4.27262	1.01457	0.720231
														ENSG00000117407	3.67687	4.10973	2.69311	ENSG00000117407	5.24065	1.08352	0.195372
														ENSG00000237950	1.04827	0.169879	0.290797	ENSG00000237950	6.49823	0.727704	0.0945921
														ENSG00000117408	2.58939	2.45361	0.787385	ENSG00000117408	1.36148	0.389343	0.290381
														ENSG00000132768	0.866868	2.29141	0.514186	ENSG00000132768	2.19002	0.327303	0.516498
														ENSG00000117410	2.39335	3.60077	2.15296	ENSG00000117410	2.31672	1.80172	1.20622
														ENSG00000117411	2.13125	2.24273	0.734002	ENSG00000117411	2.4507	0.999198	0.214139
														ENSG00000159214	1.49861	3.1818	1.73501	ENSG00000159214	0.775645	0.657348	0.196954
														ENSG00000196517	0.703218	0.826494	1.0513	ENSG00000196517	0.648528	0.693134	0.16789
														ENSG00000230615	1.35661	0.010927	2.77912	ENSG00000230615	3.04322	2.40654	0.167706
														ENSG00000227163	2.13356	2.80146	0.752443	ENSG00000227163	2.15612	2.61992	1.04531
														ENSG00000171872	1.20751	2.0643	0.961799	ENSG00000171872	5.95553	0.768216	0.435029
														ENSG00000233514	0.199461	4.07502	2.36582	ENSG00000233514	6.32851	1.75689	0.595435
														ENSG00000178028	0.20342	0.985127	0.366549	ENSG00000178028	0.236386	0.424794	0.71038
														ENSG00000117419	0.553653	1.28478	0.382838	ENSG00000117419	1.81268	0.554887	0.746288
														ENSG00000233602	1.3958	1.71376	0.87429	ENSG00000233602	2.47654	1.26548	1.14774
														ENSG00000187147	0.176977	0.826974	0.663594	ENSG00000187147	0.254029	0.208475	0.638027
														ENSG00000126106	0.256139	1.2832	1.22428	ENSG00000126106	1.56421	0.893117	0.510939
														ENSG00000199377	2.83214	0.677315	0.257153	ENSG00000199377	1.12104	6.31354	1.54688
														ENSG00000200169	1.28522	1.70794	1.08898	ENSG00000200169	0.33278	0.941718	0.0454371
														ENSG00000142945	0.0774916	0.944673	0.670494	ENSG00000142945	0.503694	1.90854	0.485316
														ENSG00000142937	0.383285	0.56061	0.140714	ENSG00000142937	3.30635	1.37823	0.674552
														ENSG00000200913	0.49654	0.857014	0.465254	ENSG00000200913	3.02506	2.68512	0.0816377
														ENSG00000234093	2.82937	0.45627	0.347687	ENSG00000234093	0.931863	1.00474	0.382023
														ENSG00000142959	0.0158474	1.34596	1.92421	ENSG00000142959	3.39357	1.66256	0.746196
														ENSG00000173846	2.27752	3.03016	1.91063	ENSG00000173846	2.38902	0.955115	0.702042
														ENSG00000188396	1.17763	0.816173	3.70866	ENSG00000188396	2.59353	0.451404	0.464079
														ENSG00000222009	1.23133	0.589473	0.267044	ENSG00000222009	2.54901	1.0118	0.169505
														ENSG00000117425	3.53529	3.85344	2.21757	ENSG00000117425	1.3775	3.32706	2.4315
														ENSG00000070785	0.278758	0.961295	0.932935	ENSG00000070785	1.66054	0.648841	0.950762
														ENSG00000126107	2.70898	1.72367	0.588636	ENSG00000126107	0.163677	1.65051	0.9923
														ENSG00000126088	1.37015	1.91653	1.07778	ENSG00000126088	0.853586	0.151761	1.19315
														ENSG00000162415	3.20192	3.85693	2.58571	ENSG00000162415	4.8905	2.92742	0.885277
														ENSG00000186603	1.09572	0.912414	0.528396	ENSG00000186603	1.08491	0.374671	0.734977
														ENSG00000132781	0.0596171	0.845433	0.225528	ENSG00000132781	0.577678	0.354911	0.116556
														ENSG00000132773	0.122626	0.804306	1.05609	ENSG00000132773	0.989816	0.486921	0.419705
														ENSG00000070759	0.525823	1.72474	0.0642766	ENSG00000070759	0.0610702	0.320383	0.274393
														ENSG00000132763	0.612126	0.134419	0.417908	ENSG00000132763	0.418171	0.475781	0.72943
														ENSG00000117450	0.56326	1.6682	0.602414	ENSG00000117450	2.57289	3.57426	1.11677
														ENSG00000117448	0.736659	0.653525	0.375729	ENSG00000117448	1.85704	1.72684	0.282244
														ENSG00000132780	0.401953	0.52903	0.139869	ENSG00000132780	0.870615	1.92686	0.499346
														ENSG00000159588	1.68426	2.56254	1.2015	ENSG00000159588	2.8613	0.262531	1.06193
														ENSG00000159592	0.596579	1.40007	0.633347	ENSG00000159592	2.03	1.79181	0.6929
														ENSG00000225447	3.81433	0.600572	1.11626	ENSG00000225447	2.37105	0.688617	3.00242
														ENSG00000234329	2.86632	0.764237	0.91767	ENSG00000234329	1.98215	1.16758	1.3072
														ENSG00000159596	0.231762	0.752882	0.728689	ENSG00000159596	3.03194	3.05914	0.59642
														ENSG00000197429	0.512805	0.630775	0.45521	ENSG00000197429	2.2331	0.34062	0.900238
														ENSG00000230896	1.6242	1.04453	1.40982	ENSG00000230896	0.921719	1.62689	2.64669
														ENSG00000086015	2.23132	2.31703	1.28683	ENSG00000086015	0.515851	0.804095	0.0745256
														ENSG00000117461	0.580056	1.45292	0.550326	ENSG00000117461	2.45711	0.345255	0.826552
														ENSG00000233114	0.660238	2.38336	1.66638	ENSG00000233114	0.184502	3.93138	2.22279
														ENSG00000227857	0.254977	3.25304	1.46835	ENSG00000227857	4.64384	2.3833	0.695933
														ENSG00000117472	6.07317	4.1063	6.27482	ENSG00000117472	2.30323	0.738128	0.0332819
														ENSG00000085998	2.73998	2.57968	1.77826	ENSG00000085998	2.18547	0.88279	0.531077
														ENSG00000085999	1.16012	0.551255	0.453177	ENSG00000085999	1.01362	0.258092	0.236597
														ENSG00000132128	0.987913	0.34081	0.714539	ENSG00000132128	1.07441	0.701196	0.426831
														ENSG00000173660	0.0639227	1.4194	0.537661	ENSG00000173660	1.64065	3.86832	0.41667
														ENSG00000117481	0.119725	0.384055	0.140882	ENSG00000117481	0.900577	0.956764	0.354384
														ENSG00000117480	0.70981	0.45533	0.04805	ENSG00000117480	1.62987	0.568626	0.119882
														ENSG00000232022	2.08131	1.77114	2.73279	ENSG00000232022	4.80357	1.44834	0.722662
														ENSG00000197587	0.245287	1.49575	1.32192	ENSG00000197587	7.03923	1.85416	0.516498
														ENSG00000269956	2.05396	2.34412	1.38771	ENSG00000269956	2.74234	1.45924	1.03589
														ENSG00000079277	1.21277	1.91682	1.50545	ENSG00000079277	1.06482	0.860474	0.407709
														ENSG00000142961	2.15279	1.90379	1.32207	ENSG00000142961	0.215069	0.51348	0.0436842
														ENSG00000123472	0.389855	1.04985	0.58747	ENSG00000123472	1.62231	1.19787	0.605218
														ENSG00000233647	0.220429	1.83499	1.38687	ENSG00000233647	2.97571	0.630777	0.214081
														ENSG00000186118	1.38022	3.48514	1.90238	ENSG00000186118	4.14618	1.71078	0.0264388
														ENSG00000228237	2.39963	4.32485	1.8907	ENSG00000228237	3.47865	1.8242	1.26048
														ENSG00000159658	2.02319	2.12753	1.11859	ENSG00000159658	2.8008	1.5726	0.308532
														ENSG00000186160	2.96136	5.19591	4.94594	ENSG00000186160	6.53798	1.88494	0.701091
														ENSG00000225506	1.50058	0.891116	0.636398	ENSG00000225506	0.192716	1.11258	1.5183
														ENSG00000162365	2.25809	3.39844	1.53653	ENSG00000162365	5.53336	1.89719	0.164118
														ENSG00000162366	2.45904	3.12156	3.01055	ENSG00000162366	1.43881	1.69911	0.719748
														ENSG00000162367	0.185816	0.407926	0.112392	ENSG00000162367	6.74191	2.0864	0.873867
														ENSG00000123473	0.162488	0.917386	1.7193	ENSG00000123473	0.890854	1.21395	0.020556
														ENSG00000162368	1.26337	2.16731	1.31148	ENSG00000162368	2.46556	2.60216	0.0634309
														ENSG00000225762	3.09713	2.51101	1.48336	ENSG00000225762	1.4683	0.236724	0.197234
														ENSG00000186790	1.68049	0.26956	0.36666	ENSG00000186790	4.07331	0.765033	0.696214
														ENSG00000237424	0.742118	1.98369	0.263067	ENSG00000237424	0.526685	0.638954	0.734442
														ENSG00000186564	1.34701	0.915056	0.237475	ENSG00000186564	1.5312	0.30476	0.746715
														ENSG00000269113	4.82538	3.15422	5.42512	ENSG00000269113	4.45022	1.67286	0.0379335
														ENSG00000279096	3.86088	4.79646	4.922	ENSG00000279096	4.3481	0.255443	0.748449
														ENSG00000117834	3.39383	3.56393	4.37532	ENSG00000117834	9.07796	1.61256	0.377998
														ENSG00000132122	0.151662	0.60691	0.210831	ENSG00000132122	1.57545	0.471244	0.316755
														ENSG00000224986	2.13243	3.7292	1.16846	ENSG00000224986	6.41512	0.400925	0.512063
														ENSG00000186094	3.29473	5.48381	5.69224	ENSG00000186094	8.29961	2.34092	0.542821
														ENSG00000162374	4.57796	3.55547	3.39888	ENSG00000162374	5.4058	2.52587	0.805495
														ENSG00000185104	0.947467	1.54451	1.28962	ENSG00000185104	0.814882	1.69264	1.55443
														ENSG00000225767	2.52728	1.94073	1.15116	ENSG00000225767	1.52254	0.240103	0.695486
														ENSG00000230585	0.966786	1.47612	0.649739	ENSG00000230585	2.00076	0.155649	0.788764
														ENSG00000123080	0.680051	0.225236	0.86573	ENSG00000123080	0.538374	0.75495	0.488893
														ENSG00000203356	3.60125	3.88243	5.37611	ENSG00000203356	6.45709	2.55175	0.342027
														ENSG00000123091	1.88653	2.0766	0.869788	ENSG00000123091	2.1107	0.432185	1.63475
														ENSG00000233406	1.6859	1.6282	0.688474	ENSG00000233406	3.76906	1.09695	0.50353
														ENSG00000236434	0.61579	2.16088	2.12951	ENSG00000236434	2.90855	1.62689	0.335003
														ENSG00000085831	0.397576	0.578873	0.607808	ENSG00000085831	0.751266	0.614701	0.698225
														ENSG00000261664	1.44619	2.02423	0.290773	ENSG00000261664	5.133	3.81814	0.288298
														ENSG00000085832	0.286813	1.29704	0.897781	ENSG00000085832	2.49363	1.71863	0.522135
														ENSG00000117859	0.549334	1.008	1.01766	ENSG00000117859	0.477984	0.71625	0.655896
														ENSG00000236973	3.55477	3.43882	0.365018	ENSG00000236973	4.90757	0.716581	0.225334
														ENSG00000078618	0.697293	1.46204	0.979682	ENSG00000078618	1.99403	2.15427	0.830877
														ENSG00000266993	4.11096	2.45288	2.29178	ENSG00000266993	1.94014	2.41005	0.556357
														ENSG00000169213	3.84731	2.48754	3.06436	ENSG00000169213	7.0127	2.97289	0.492373
														ENSG00000117862	0.185361	1.61058	0.823728	ENSG00000117862	3.16534	4.00876	0.624621
														ENSG00000198841	0.0424097	0.729496	0.204214	ENSG00000198841	1.32453	0.938554	0.69145
														ENSG00000134717	0.0972114	1.06294	1.03879	ENSG00000134717	2.57595	1.57101	0.0109751
														ENSG00000157077	0.0144914	0.574362	0.369625	ENSG00000157077	1.40257	0.930421	0.341254
														ENSG00000154222	2.03979	0.820546	0.881986	ENSG00000154222	0.358335	0.0820054	0.065869
														ENSG00000272100	0.899549	3.6904	1.96173	ENSG00000272100	1.61133	0.41529	0.80848
														ENSG00000224680	1.55464	0.151079	0.61567	ENSG00000224680	1.79802	1.57503	0.0450767
														ENSG00000085840	0.285734	0.246901	0.142576	ENSG00000085840	0.826078	0.133069	0.84098
														ENSG00000134748	0.845492	0.641223	0.0801207	ENSG00000134748	1.56226	1.75258	0.0138417
														ENSG00000134744	0.122249	0.486957	0.797894	ENSG00000134744	0.278654	0.398679	0.812208
														ENSG00000116157	0.0827251	0.0285517	0.368995	ENSG00000116157	1.60252	0.159137	1.02268
														ENSG00000182183	1.2864	3.95126	0.996326	ENSG00000182183	7.87106	1.31732	0.125104
														ENSG00000162377	0.124288	1.14245	1.06326	ENSG00000162377	1.81526	0.742476	0.158092
														ENSG00000162378	0.242262	0.834665	0.473649	ENSG00000162378	1.69482	1.10026	0.228036
														ENSG00000228929	1.63718	2.51483	0.290773	ENSG00000228929	2.19797	1.23959	0.0448366
														ENSG00000203995	0.856924	0.62916	0.427508	ENSG00000203995	5.28208	3.94229	0.823643
														ENSG00000121310	0.615176	0.19557	0.112506	ENSG00000121310	0.362402	0.922483	0.607525
														ENSG00000230953	0.282628	0.216677	0.507653	ENSG00000230953	1.83113	0.71498	0.0446648
														ENSG00000116171	0.0063126	1.19184	0.989284	ENSG00000116171	1.50815	1.36265	0.080239
														ENSG00000157184	1.35029	1.10212	0.751799	ENSG00000157184	2.06859	0.372389	0.382035
														ENSG00000162384	0.206784	0.832728	0.722146	ENSG00000162384	0.636446	0.591862	0.0839156
														ENSG00000259818	2.66407	1.94501	1.81342	ENSG00000259818	2.75321	1.68347	0.91873
														ENSG00000162385	0.457658	1.60215	0.528106	ENSG00000162385	2.82784	2.80835	0.0357929
														ENSG00000226754	0.339527	1.30314	0.920928	ENSG00000226754	2.7515	0.915461	0.147283
														ENSG00000157193	1.31543	1.18346	0.710041	ENSG00000157193	2.40403	1.58966	0.465326
														ENSG00000228838	2.8388	1.05846	1.8907	ENSG00000228838	3.39532	0.0807344	0.371074
														ENSG00000232762	1.45502	1.45736	0.0542493	ENSG00000232762	1.94908	0.328173	0.462246
														ENSG00000225675	1.92035	1.68281	1.03822	ENSG00000225675	1.39851	4.75432	0.214081
														ENSG00000058804	0.393026	1.33387	0.988298	ENSG00000058804	2.71678	2.62794	0.778826
														ENSG00000058799	0.800919	0.288657	0.669772	ENSG00000058799	0.628958	0.299838	0.0194156
														ENSG00000211452	1.80332	2.81237	1.98856	ENSG00000211452	4.98826	2.3121	0.474289
														ENSG00000081870	1.07553	2.3866	1.91955	ENSG00000081870	1.65031	1.70512	1.42129
														ENSG00000116212	1.74345	2.46184	1.50911	ENSG00000116212	2.07573	0.656376	0.0797811
														ENSG00000219102	0.898133	1.47612	1.83753	ENSG00000219102	3.907	1.18944	0.683575
														ENSG00000203985	4.69459	4.60904	5.27366	ENSG00000203985	5.34739	1.49023	0.473037
														ENSG00000116209	0.198591	1.33503	0.744653	ENSG00000116209	2.44512	2.09295	0.686381
														ENSG00000280378	1.78378	1.78336	2.61988	ENSG00000280378	2.71598	2.76752	0.942134
														ENSG00000116205	1.12825	0.151862	1.14004	ENSG00000116205	1.3146	0.839127	0.278115
														ENSG00000279049	1.45287	1.3734	1.78652	ENSG00000279049	1.95614	1.04839	0.419876
														ENSG00000215883	0.296064	1.11149	0.989601	ENSG00000215883	3.08677	1.67775	0.817341
														ENSG00000116221	0.690682	1.63974	0.552694	ENSG00000116221	2.51808	1.67255	0.29239
														ENSG00000157216	0.594325	0.871874	2.04747	ENSG00000157216	1.57989	0.271607	0.0537263
														ENSG00000198711	2.3686	3.15159	2.12636	ENSG00000198711	2.05112	0.91217	0.0332819
														ENSG00000162390	0.567809	0.963034	1.25747	ENSG00000162390	1.47602	0.00370903	0.247099
														ENSG00000162391	3.97876	3.11781	1.0106	ENSG00000162391	4.76764	1.43038	1.145
														ENSG00000230728	2.99575	2.45288	2.95983	ENSG00000230728	5.65098	1.83149	1.00364
														ENSG00000184313	2.96136	4.39371	3.76181	ENSG00000184313	4.14608	1.21238	0.500524
														ENSG00000243725	1.74475	0.105973	1.54474	ENSG00000243725	1.73716	0.405056	0.0505355
														ENSG00000162396	0.409634	1.21574	0.946423	ENSG00000162396	0.614699	0.789043	0.377453
														ENSG00000006555	1.07297	0.906909	1.12934	ENSG00000006555	0.907783	0.721581	0.135655
														ENSG00000162398	1.33302	1.6664	1.14018	ENSG00000162398	5.10508	1.58517	0.297975
														ENSG00000116133	2.16958	1.91905	0.506403	ENSG00000116133	2.67464	1.87006	0.106034
														ENSG00000233203	0.821929	2.12959	1.48897	ENSG00000233203	0.594146	1.34266	0.403559
														ENSG00000162399	2.69322	2.65265	4.47255	ENSG00000162399	6.0552	1.79035	0.203982
														ENSG00000169174	4.3993	2.39203	2.38492	ENSG00000169174	5.55173	2.47387	0.559473
														ENSG00000162402	0.174229	0.806176	0.511277	ENSG00000162402	0.727158	0.972764	0.274135
														ENSG00000234810	3.32963	4.17832	5.17935	ENSG00000234810	3.70963	2.50154	0.180687
														ENSG00000223956	1.67278	3.48163	0.954953	ENSG00000223956	2.35501	0.0108524	0.413405
														ENSG00000162407	0.909871	0.909564	0.740252	ENSG00000162407	5.00889	2.75034	1.22064
														ENSG00000162409	0.562331	1.57466	1.51348	ENSG00000162409	4.70029	2.0173	0.0997748
														ENSG00000187889	0.757373	2.14531	0.291836	ENSG00000187889	2.69758	3.69406	1.43421
														ENSG00000021852	3.243	5.29948	5.81381	ENSG00000021852	6.01161	3.91038	0.135655
														ENSG00000173406	1.74975	5.25137	5.03558	ENSG00000173406	9.17549	3.39894	0.113603
														ENSG00000226759	0.0659408	5.47477	3.00414	ENSG00000226759	6.76567	2.68797	0.482717
														ENSG00000223416	0.14398	2.16182	0.528075	ENSG00000223416	4.96851	1.48652	1.62285
														ENSG00000162600	0.537643	0.122666	0.760168	ENSG00000162600	1.74755	1.16438	0.230918
														ENSG00000184292	2.73061	3.13928	1.46801	ENSG00000184292	2.34975	1.20444	0.487369
														ENSG00000185839	2.26933	0.622574	0.363062	ENSG00000185839	1.73038	2.72841	1.39997
														ENSG00000162601	0.694096	1.11403	0.956829	ENSG00000162601	1.30883	2.17863	0.540573
														ENSG00000177606	0.352047	0.13458	1.43183	ENSG00000177606	1.32071	0.220279	2.09682
														ENSG00000232453	0.711779	1.90802	0.721645	ENSG00000232453	3.01961	1.99132	1.17694
														ENSG00000172456	1.07813	0.938703	0.462695	ENSG00000172456	1.84144	1.09174	0.234985
														ENSG00000134709	0.257898	1.37364	0.785173	ENSG00000134709	5.66942	1.87612	0.484838
														ENSG00000134716	0.367202	0.564702	0.971346	ENSG00000134716	0.795864	2.33453	0.0757881
														ENSG00000162599	1.44461	1.88082	1.44513	ENSG00000162599	0.885563	1.17752	1.1567
														ENSG00000162604	1.02115	1.68169	1.48184	ENSG00000162604	2.28003	2.05138	0.537457
														ENSG00000132849	0.189263	0.261001	0.825454	ENSG00000132849	1.13436	1.60493	0.81962
														ENSG00000240563	4.29107	6.00689	3.90007	ENSG00000240563	7.13349	0.628598	0.623829
														ENSG00000132854	0.85485	0.221497	0.629393	ENSG00000132854	7.27088	2.42409	0.592616
														ENSG00000162607	0.41789	0.926753	0.270742	ENSG00000162607	1.20627	2.75621	0.614542
														ENSG00000116641	0.130268	0.837303	0.42303	ENSG00000116641	0.521191	2.19168	0.441291
														ENSG00000270549	0.517204	2.38336	1.31353	ENSG00000270549	4.64384	0.900338	2.52906
														ENSG00000132855	0.915713	0.680782	0.358068	ENSG00000132855	2.94113	0.309023	0.593979
														ENSG00000278967	4.00054	1.35305	0.131345	ENSG00000278967	2.95221	1.98158	1.4615
														ENSG00000213703	2.75757	1.05846	0.758874	ENSG00000213703	3.05452	0.515183	0.936346
														ENSG00000235545	1.42718	1.74056	2.23136	ENSG00000235545	3.29138	1.07366	0.537441
														ENSG00000125703	0.0614128	0.865891	1.27039	ENSG00000125703	1.17177	1.9398	1.04458
														ENSG00000224209	2.38431	3.1751	3.98767	ENSG00000224209	6.61701	3.88753	0.789272
														ENSG00000088035	0.517424	0.675562	0.463906	ENSG00000088035	0.645602	0.552172	0.409602
														ENSG00000142856	0.945099	0.110359	0.404331	ENSG00000142856	1.28854	1.40314	0.568268
														ENSG00000203965	0.320288	1.26067	0.326783	ENSG00000203965	0.657436	0.0706414	1.18514
														ENSG00000251720	0.254977	3.14847	0.528075	ENSG00000251720	3.32171	1.0299	2.32619
														ENSG00000116652	3.26498	2.36273	2.12951	ENSG00000116652	1.26078	2.16457	1.03473
														ENSG00000079739	1.55589	1.48517	0.755174	ENSG00000079739	1.99764	0.466378	0.648288
														ENSG00000244256	0.479489	0.289455	0.146132	ENSG00000244256	2.50324	0.243335	1.04806
														ENSG00000185483	1.44841	0.326926	0.00435542	ENSG00000185483	2.19072	2.56617	1.54487
														ENSG00000228056	1.73618	3.90325	1.00084	ENSG00000228056	3.17077	2.23419	0.392689
														ENSG00000223949	0.758012	4.03	3.37132	ENSG00000223949	7.49223	1.90132	0.0338094
														ENSG00000158966	0.306757	0.672525	0.222141	ENSG00000158966	0.220603	2.01529	0.217609
														ENSG00000162437	0.752767	1.36172	0.94003	ENSG00000162437	0.38846	0.835441	0.403637
														ENSG00000162434	1.9025	2.3358	1.89476	ENSG00000162434	2.53953	1.73475	0.23524
														ENSG00000226891	3.1715	4.42116	3.16621	ENSG00000226891	3.72598	1.2215	0.0547059
														ENSG00000185031	1.32219	3.9771	4.10774	ENSG00000185031	6.32851	3.29908	0.157137
														ENSG00000162433	2.58498	2.42253	1.26448	ENSG00000162433	1.75705	0.219645	0.133707
														ENSG00000116675	1.90411	0.703922	0.928386	ENSG00000116675	3.73609	2.80812	1.39773
														ENSG00000213625	2.0792	2.12225	1.88459	ENSG00000213625	1.4513	1.56794	1.47642
														ENSG00000116678	0.866181	2.68852	0.281879	ENSG00000116678	0.788874	0.822133	0.148991
														ENSG00000184588	2.88662	1.40434	1.19296	ENSG00000184588	7.00272	4.26295	1.78493
														ENSG00000118473	1.39736	4.54933	2.68736	ENSG00000118473	4.75267	3.24745	0.717136
														ENSG00000152763	0.533909	2.60381	0.977258	ENSG00000152763	3.2818	0.826326	1.40203
														ENSG00000198160	0.192636	1.31224	0.842637	ENSG00000198160	1.45889	2.4539	0.404828
														ENSG00000116704	1.70852	1.91528	1.76145	ENSG00000116704	0.324891	0.126737	0.32683
														ENSG00000081985	0.552685	0.377138	0.469186	ENSG00000081985	4.82167	1.68347	0.527818
														ENSG00000142864	0.157136	0.912986	0.272016	ENSG00000142864	1.29445	2.12032	0.192575
														ENSG00000116717	4.50691	5.16248	4.87227	ENSG00000116717	2.06278	1.48817	0.890632
														ENSG00000172380	1.24733	2.6763	1.93757	ENSG00000172380	1.38792	1.97333	1.08491
														ENSG00000232284	0.108624	3.0383	0.88575	ENSG00000232284	5.77727	1.88687	0.789272
														ENSG00000116729	2.32138	1.42744	0.962847	ENSG00000116729	0.704451	2.18945	0.421504
														ENSG00000116745	1.32934	4.83661	4.47052	ENSG00000116745	4.71259	2.08791	2.88039
														ENSG00000024526	0.804025	1.79529	1.42025	ENSG00000024526	0.89703	3.16536	0.936644
														ENSG00000234264	0.912227	3.20013	1.12289	ENSG00000234264	2.11427	2.91324	0.161713
														ENSG00000033122	2.38049	3.04523	1.25914	ENSG00000033122	5.55323	2.34021	0.498126
														ENSG00000066557	0.281224	1.49038	0.98478	ENSG00000066557	1.56437	1.59151	0.2578
														ENSG00000116754	0.421067	0.533644	0.283204	ENSG00000116754	1.00595	1.89546	1.25564
														ENSG00000118454	0.370421	1.07178	1.10822	ENSG00000118454	0.672754	1.04318	1.24967
														ENSG00000197568	1.28897	0.115368	0.163919	ENSG00000197568	0.188112	1.36808	0.302246
														ENSG00000116761	1.27671	2.53313	1.44563	ENSG00000116761	4.5564	4.75563	1.14535
														ENSG00000050628	0.376467	0.391231	0.297153	ENSG00000050628	4.45368	1.19912	0.48787
														ENSG00000132485	0.897054	0.766428	0.237973	ENSG00000132485	1.50624	2.19813	1.41368
														ENSG00000229956	0.367749	2.21428	1.54703	ENSG00000229956	1.8577	2.81719	0.267788
														ENSG00000172260	0.476927	0.249641	0.431062	ENSG00000172260	7.33175	2.48425	0.150295
														ENSG00000162620	1.11479	0.187374	0.520541	ENSG00000162620	0.521452	1.52289	0.986341
														ENSG00000254685	0.288814	0.37886	0.911283	ENSG00000254685	0.235663	1.25122	1.28972
														ENSG00000259030	0.660238	4.57507	4.17455	ENSG00000259030	2.51019	1.8448	1.06324
														ENSG00000178965	4.54062	5.21973	4.70716	ENSG00000178965	7.03346	1.18587	0.25378
														ENSG00000116791	0.389627	1.20459	0.850198	ENSG00000116791	1.19494	1.35154	1.00815
														ENSG00000162623	0.381748	0.965769	1.23696	ENSG00000162623	3.53243	1.67769	0.211125
														ENSG00000137968	3.13523	6.05403	3.16621	ENSG00000137968	4.32774	2.61533	0.117444
														ENSG00000117054	0.0827803	1.57513	0.927488	ENSG00000117054	0.584698	2.19196	0.169647
														ENSG00000181227	0.909788	0.225418	1.85884	ENSG00000181227	3.32869	0.222834	0.0454371
														ENSG00000137955	0.688481	0.97804	0.53206	ENSG00000137955	1.76593	2.37134	0.956776
														ENSG00000184005	3.90668	4.35951	4.0662	ENSG00000184005	6.14335	1.54733	0.156055
														ENSG00000226415	1.78538	0.700894	0.166086	ENSG00000226415	0.913774	0.47911	1.71221
														ENSG00000117069	1.58138	0.0550279	2.04048	ENSG00000117069	1.07814	0.545099	1.40203
														ENSG00000230498	0.396934	2.16182	2.78226	ENSG00000230498	1.20195	1.09695	0.26179
														ENSG00000142892	0.795238	1.48669	0.349911	ENSG00000142892	2.16401	1.61056	1.09992
														ENSG00000226084	0.0414158	0.598744	0.362221	ENSG00000226084	4.71685	2.04194	0.0815076
														ENSG00000154027	1.39647	2.0133	1.62569	ENSG00000154027	6.41182	3.98737	2.19633
														ENSG00000036549	0.0728261	1.41129	1.03849	ENSG00000036549	1.22912	1.14759	1.60477
														ENSG00000077254	0.282608	1.49334	1.31397	ENSG00000077254	1.4123	1.78209	0.972799
														ENSG00000180488	1.18756	1.69597	1.81832	ENSG00000180488	0.35992	0.99505	0.466237
														ENSG00000235613	1.52982	2.8104	0.326854	ENSG00000235613	5.12202	0.22199	0.575494
														ENSG00000235927	1.23605	2.65265	2.36832	ENSG00000235927	4.51264	0.789393	1.13618
														ENSG00000162614	1.66777	1.23952	0.948446	ENSG00000162614	0.653499	0.685988	0.150033
														ENSG00000162613	0.477801	0.770464	0.0736414	ENSG00000162613	1.92943	1.94345	1.84087
														ENSG00000162616	0.29684	0.488418	0.486124	ENSG00000162616	0.461674	1.14931	1.80438
														ENSG00000273338	1.94609	0.937845	0.619443	ENSG00000273338	0.503856	1.36808	0.371074
														ENSG00000122420	0.338264	0.391443	0.078906	ENSG00000122420	4.51264	0.629627	0.273732
														ENSG00000137959	0.802706	0.985899	0.17988	ENSG00000137959	4.95877	1.34355	0.635945
														ENSG00000137965	1.94889	2.30627	1.32737	ENSG00000137965	3.01819	1.78641	0.331739
														ENSG00000117114	0.0600307	0.643708	0.46446	ENSG00000117114	1.20769	0.727742	0.0267612
														ENSG00000137941	1.81862	2.27695	2.38333	ENSG00000137941	2.40315	1.86946	1.92915
														ENSG00000271576	3.50065	0.776587	0.88705	ENSG00000271576	0.262805	1.09695	1.07745
														ENSG00000142875	1.19696	2.3458	2.22292	ENSG00000142875	3.12643	0.384406	1.53769
														ENSG00000213540	0.204012	0.154223	0.439037	ENSG00000213540	2.22103	0.222834	1.43557
														ENSG00000117133	0.127787	1.79346	1.00586	ENSG00000117133	1.01332	2.25609	0.355849
														ENSG00000174021	0.750949	2.0658	0.859746	ENSG00000174021	1.23394	2.38106	0.337546
														ENSG00000122432	1.55464	4.394	1.32577	ENSG00000122432	4.49779	1.55373	0.576662
														ENSG00000117151	0.901131	0.755924	1.13138	ENSG00000117151	0.971191	2.67736	1.25436
														ENSG00000117155	1.00275	2.1061	1.83016	ENSG00000117155	2.99615	0.473575	0.191704
														ENSG00000171517	1.14351	1.02644	1.00979	ENSG00000171517	5.1876	2.04989	0.309681
														ENSG00000153898	0.525891	0.692618	0.918099	ENSG00000153898	3.70284	1.31204	0.921827
														ENSG00000055732	1.29108	2.17302	2.71499	ENSG00000055732	7.30384	2.34438	0.838924
														ENSG00000280099	1.49941	2.65097	0.408731	ENSG00000280099	4.57233	2.08791	1.63529
														ENSG00000097096	0.861444	0.60541	0.142605	ENSG00000097096	1.92821	1.66023	0.88521
														ENSG00000162642	0.0731633	1.07583	0.632934	ENSG00000162642	0.922204	1.67718	0.956892
														ENSG00000223254	0.370352	1.60039	1.38687	ENSG00000223254	0.90455	2.72841	1.8163
														ENSG00000142867	1.20597	2.20361	1.15111	ENSG00000142867	0.932438	2.35946	0.649191
														ENSG00000153904	0.796692	0.812541	0.195107	ENSG00000153904	7.60225	2.06467	0.0032913
														ENSG00000142871	1.09294	0.130525	1.64811	ENSG00000142871	1.27303	0.330566	3.07651
														ENSG00000117174	6.22669e-05	0.617033	0.592434	ENSG00000117174	3.89387	3.82987	1.02325
														ENSG00000171502	0.803617	2.75485	1.2723	ENSG00000171502	2.56822	1.4647	0.516909
														ENSG00000122417	0.109533	1.4366	1.71261	ENSG00000122417	3.19546	0.538402	1.29276
														ENSG00000137975	8.53885	1.54222	3.03672	ENSG00000137975	5.609	1.85497	0.398916
														ENSG00000097033	1.15345	2.0462	1.29623	ENSG00000097033	1.96987	2.10249	1.1026
														ENSG00000183291	0.00271511	1.47823	0.918488	ENSG00000183291	2.96888	3.23782	0.0510929
														ENSG00000153936	1.70221	1.76741	1.56326	ENSG00000153936	1.06859	0.254409	0.500009
														ENSG00000267272	2.89711	4.21467	2.21179	ENSG00000267272	4.94817	1.88687	0.756479
														ENSG00000143013	0.360676	1.22955	0.350059	ENSG00000143013	1.69599	0.997829	1.78501
														ENSG00000227290	0.260317	2.06604	0.0402859	ENSG00000227290	4.96851	0.504889	0.306962
														ENSG00000237505	0.538735	2.30292	2.23136	ENSG00000237505	2.37105	1.67447	0.821014
														ENSG00000065243	0.131326	1.46667	1.19806	ENSG00000065243	1.27922	2.62828	0.618621
														ENSG00000137947	0.310921	0.349352	0.325206	ENSG00000137947	1.43142	2.02849	0.584149
														ENSG00000137944	0.410277	0.104837	0.667098	ENSG00000137944	2.12122	1.67317	0.276755
														ENSG00000213516	1.09626	0.29544	0.268921	ENSG00000213516	1.80409	1.13428	0.483061
														ENSG00000117226	3.39323	0.299397	2.68281	ENSG00000117226	0.0948868	1.40317	0.753793
														ENSG00000117228	0.398523	1.95805	2.11667	ENSG00000117228	1.42155	0.213533	1.88806
														ENSG00000234518	0.451451	0.29162	1.49117	ENSG00000234518	2.00429	0.590934	0.609354
														ENSG00000162645	2.60564	0.558172	1.49009	ENSG00000162645	3.79288	0.450918	0.806753
														ENSG00000162654	1.82735	4.07986	0.721645	ENSG00000162654	5.10608	2.14376	1.55731
														ENSG00000154451	0.826364	0.797818	1.45049	ENSG00000154451	1.33202	0.518371	0.937977
														ENSG00000183347	0.657305	3.71332	4.23867	ENSG00000183347	2.35274	0.85367	0.289839
														ENSG00000225492	3.6813	5.50775	3.56921	ENSG00000225492	1.18084	0.22199	0.326351
														ENSG00000197147	0.26242	0.490329	0.326311	ENSG00000197147	1.18926	0.843335	0.349161
														ENSG00000231999	0.621531	1.49772	0.654844	ENSG00000231999	4.50829	2.72463	0.0448366
														ENSG00000230735	2.73371	2.66598	1.38544	ENSG00000230735	4.873	3.07981	0.288298
														ENSG00000171488	0.473746	0.0443373	0.551179	ENSG00000171488	3.52226	1.59943	0.592924
														ENSG00000171492	0.480202	1.22224	1.06499	ENSG00000171492	1.44615	1.14127	0.222196
														ENSG00000228175	1.24375	1.09613	0.246943	ENSG00000228175	2.64664	0.865187	0.371568
														ENSG00000162664	0.637287	1.45346	0.656514	ENSG00000162664	1.08608	2.73066	1.04815
														ENSG00000233593	0.692223	3.33784	1.28422	ENSG00000233593	0.185283	0.425076	0.342479
														ENSG00000232882	1.02269	1.52124	0.538328	ENSG00000232882	1.15121	0.451404	0.203982
														ENSG00000122482	0.147573	0.998889	0.662302	ENSG00000122482	0.58737	1.90472	1.04095
														ENSG00000097046	0.185209	1.17628	0.519018	ENSG00000097046	0.125934	1.67735	0.228332
														ENSG00000069702	0.405484	1.44188	1.20453	ENSG00000069702	5.9266	2.74218	0.368608
														ENSG00000172031	2.62021	2.25718	2.54374	ENSG00000172031	4.3754	2.384	0.783332
														ENSG00000189195	0.367942	1.7096	0.114402	ENSG00000189195	0.738831	0.158678	0.415864
														ENSG00000233401	1.37824	3.31779	2.8471	ENSG00000233401	1.94014	0.860587	0.544664
														ENSG00000273487	0.821929	3.0083	2.24824	ENSG00000273487	4.54698	2.27495	2.09357
														ENSG00000203910	2.14459	1.81324	1.12784	ENSG00000203910	4.28477	1.4611	1.37413
														ENSG00000174842	0.475397	0.112325	1.28129	ENSG00000174842	0.945888	0.325338	1.18458
														ENSG00000122484	1.05085	0.734121	0.578991	ENSG00000122484	0.953079	0.736784	0.252789
														ENSG00000162676	3.1012	2.61546	2.72798	ENSG00000162676	0.467487	0.0488883	0.745759
														ENSG00000067208	1.59804	0.999281	1.56815	ENSG00000067208	2.50187	1.29092	0.599565
														ENSG00000229992	0.149922	2.35338	0.737263	ENSG00000229992	2.47398	0.560301	0.359563
														ENSG00000225505	1.78031	4.08996	1.01557	ENSG00000225505	1.94549	0.364018	3.1368
														ENSG00000223896	3.04735	3.12811	1.0106	ENSG00000223896	2.31893	0.43328	0.228332
														ENSG00000122406	0.488035	0.604979	0.0338131	ENSG00000122406	3.27471	1.87268	0.270125
														ENSG00000154511	1.23852	1.38394	1.59831	ENSG00000154511	0.878269	1.66669	0.566089
														ENSG00000207523	1.19092	1.66081	0.223104	ENSG00000207523	1.84479	2.22318	0.936346
														ENSG00000143033	0.554028	1.07363	0.597651	ENSG00000143033	2.72778	2.71356	0.215566
														ENSG00000117500	0.538689	1.66536	1.2454	ENSG00000117500	2.74405	1.84722	0.313434
														ENSG00000122483	0.759711	0.987893	0.773883	ENSG00000122483	2.58247	2.57593	0.465203
														ENSG00000223745	0.159543	2.27338	0.235243	ENSG00000223745	0.657306	1.21882	0.345436
														ENSG00000117505	0.315147	1.1446	0.844865	ENSG00000117505	2.72439	1.44305	0.205508
														ENSG00000137942	0.289053	0.991734	0.346892	ENSG00000137942	0.0264642	0.00984523	2.25947
														ENSG00000137936	3.25717	3.20236	2.8482	ENSG00000137936	0.446727	0.446308	0.134142
														ENSG00000224093	0.707495	0.996404	0.363031	ENSG00000224093	3.81852	1.6262	0.449342
														ENSG00000067334	0.125061	1.25627	0.817453	ENSG00000067334	2.82493	2.86631	0.270307
														ENSG00000023909	2.89893	2.81969	2.33057	ENSG00000023909	4.78581	1.96773	0.0227618
														ENSG00000198691	2.03187	3.83799	2.29403	ENSG00000198691	1.28751	0.073473	0.542904
														ENSG00000137962	1.30446	1.61858	2.13312	ENSG00000137962	2.48598	2.54674	0.851734
														ENSG00000117528	0.0476948	0.913982	0.540612	ENSG00000117528	1.57708	2.51997	0.448285
														ENSG00000117525	0.12497	0.498215	0.163214	ENSG00000117525	0.577347	0.240739	0.638682
														ENSG00000224081	0.341747	2.94719	2.56272	ENSG00000224081	2.66642	0.0549591	1.11148
														ENSG00000143036	1.32056	0.62707	1.30946	ENSG00000143036	0.080883	0.524799	0.177401
														ENSG00000117519	0.370311	1.40771	0.530479	ENSG00000117519	2.11847	2.38358	1.17567
														ENSG00000235501	0.195496	0.475919	0.272743	ENSG00000235501	0.400121	1.08235	0.163221
														ENSG00000172339	0.834279	0.877695	0.0655447	ENSG00000172339	0.27772	0.968556	0.101195
														ENSG00000152078	1.92894	2.73491	2.44639	ENSG00000152078	2.74336	1.56832	0.353586
														ENSG00000226026	2.70068	2.21887	0.120555	ENSG00000226026	3.16139	1.32536	0.0987316
														ENSG00000122481	1.37266	0.512624	0.721298	ENSG00000122481	1.18661	0.191183	0.382035
														ENSG00000228852	0.915713	1.02955	1.15505	ENSG00000228852	0.377296	0.504991	0.31365
														ENSG00000228502	0.758012	2.93957	3.09465	ENSG00000228502	1.66953	1.01208	0.161713
														ENSG00000137970	0.625027	0.468421	0.0995733	ENSG00000137970	5.00352	2.60693	0.502571
														ENSG00000117569	1.01006	0.244367	0.879717	ENSG00000117569	0.43208	0.756259	0.502728
														ENSG00000188641	0.41367	0.750355	0.901093	ENSG00000188641	3.47653	2.4806	1.61083
														ENSG00000228057	0.252029	2.38212	0.779154	ENSG00000228057	1.34477	1.40891	0.0548073
														ENSG00000225206	2.10244	0.10618	1.65737	ENSG00000225206	5.65098	1.50617	0.673353
														ENSG00000162627	1.26057	2.19698	1.48861	ENSG00000162627	1.4993	0.327975	1.43452
														ENSG00000117598	2.26933	5.18441	3.20913	ENSG00000117598	4.28477	5.43832	0.741953
														ENSG00000117600	1.18433	2.9024	2.82041	ENSG00000117600	4.20872	2.29362	0.422868
														ENSG00000099260	2.25055	2.82267	1.8232	ENSG00000099260	1.70086	1.6587	0.737726
														ENSG00000223656	1.16243	3.25402	1.69199	ENSG00000223656	4.20872	1.25672	0.226773
														ENSG00000156869	0.408603	0.34751	0.410334	ENSG00000156869	1.70726	0.509688	0.471422
														ENSG00000162688	0.31556	0.221074	0.040384	ENSG00000162688	2.05241	0.585586	0.419726
														ENSG00000228084	2.35406	2.15298	1.02317	ENSG00000228084	1.94549	1.80528	2.72315
														ENSG00000117620	0.480113	1.31358	1.14635	ENSG00000117620	1.1976	1.63038	1.04571
														ENSG00000156875	0.269294	1.37916	0.411764	ENSG00000156875	3.49619	2.87304	0.671929
														ENSG00000156876	0.725265	0.634441	1.15136	ENSG00000156876	3.09753	2.19404	0.158918
														ENSG00000122435	1.60504	0.531769	0.365496	ENSG00000122435	1.74866	0.826646	1.76638
														ENSG00000122477	2.26933	4.21855	3.56532	ENSG00000122477	2.2911	1.86504	0.297975
														ENSG00000137992	0.539817	0.315285	0.395546	ENSG00000137992	1.91255	0.787386	0.210883
														ENSG00000224616	0.546223	1.03255	1.61049	ENSG00000224616	0.0273774	0.389379	0.43948
														ENSG00000137996	1.06162	1.9968	1.92278	ENSG00000137996	2.59269	1.9731	0.437522
														ENSG00000079335	0.160115	0.374897	0.403002	ENSG00000079335	1.50607	0.392677	0.151679
														ENSG00000162692	3.41801	2.39201	1.26851	ENSG00000162692	8.73924	6.19151	5.29655
														ENSG00000162694	1.57482	0.519886	0.263067	ENSG00000162694	1.34864	1.20206	0.0771101
														ENSG00000162695	0.254874	1.31597	0.720946	ENSG00000162695	3.45052	1.5912	0.395429
														ENSG00000230946	2.69054	2.82577	1.15862	ENSG00000230946	2.61448	0.874149	0.571076
														ENSG00000117543	0.136855	0.914379	0.604155	ENSG00000117543	5.25675	2.28797	0.56795
														ENSG00000233184	0.390774	1.44184	0.556924	ENSG00000233184	1.29908	0.154194	0.447637
														ENSG00000170989	0.0563335	1.24593	1.37322	ENSG00000170989	2.64208	1.73103	0.492922
														ENSG00000183298	0.711779	0.411336	0.222621	ENSG00000183298	3.6074	0.962865	0.65186
														ENSG00000060718	0.635194	4.80912	4.29016	ENSG00000060718	7.68968	3.33941	0.782312
														ENSG00000222069	2.8388	3.21145	4.35977	ENSG00000222069	3.15264	2.07613	0.299661
														ENSG00000185946	1.47374	0.591427	0.29778	ENSG00000185946	0.703823	1.93217	1.6591
														ENSG00000240038	0.866568	2.15735	0.0880444	ENSG00000240038	0.64245	0.395543	0.79821
														ENSG00000232952	0.00953896	4.09044	2.08134	ENSG00000232952	1.95614	2.06676	0.695769
														ENSG00000198890	0.909302	0.984514	0.509538	ENSG00000198890	2.40473	0.422045	0.449342
														ENSG00000162631	0.388582	3.24838	0.857951	ENSG00000162631	6.01032	3.77472	0.47845
														ENSG00000134215	1.78422	2.24937	0.825969	ENSG00000134215	0.109806	2.00847	1.75571
														ENSG00000085491	1.58718	2.26184	1.75155	ENSG00000085491	2.43609	1.55427	0.62349
														ENSG00000280186	1.54457	0.811326	1.12784	ENSG00000280186	0.388852	3.06329	1.0556
														ENSG00000196427	0.676507	0.414654	0.390692	ENSG00000196427	4.42141	3.07981	0.260309
														ENSG00000186086	1.42205	2.24112	0.774159	ENSG00000186086	2.31893	2.8354	0.636225
														ENSG00000162636	0.524418	1.22716	0.745668	ENSG00000162636	1.95074	1.12925	0.539999
														ENSG00000162639	0.589785	1.466	1.59185	ENSG00000162639	3.42961	0.810921	0.0631272
														ENSG00000134186	0.411802	0.365741	0.0271679	ENSG00000134186	1.65794	1.20943	0.982581
														ENSG00000143107	0.202198	6.32485	3.82123	ENSG00000143107	5.31642	1.93808	1.09196
														ENSG00000116266	0.308496	1.58764	1.02072	ENSG00000116266	2.49922	1.45151	1.282
														ENSG00000162641	2.0818	3.70482	1.69893	ENSG00000162641	3.35422	3.02256	0.720512
														ENSG00000121957	0.929835	0.008425	0.0376381	ENSG00000121957	1.05873	1.0111	1.01322
														ENSG00000121940	0.629373	1.61212	1.43343	ENSG00000121940	2.92266	1.47787	1.51695
														ENSG00000085433	0.983143	1.32823	0.995072	ENSG00000085433	0.451316	1.01771	0.147715
														ENSG00000244716	0.388128	1.09792	0.43556	ENSG00000244716	4.71488	2.5554	1.1462
														ENSG00000197780	0.518645	2.286	2.00674	ENSG00000197780	1.91469	1.68985	0.22014
														ENSG00000273382	0.690255	1.10326	0.146132	ENSG00000273382	2.15715	2.07613	0.0462851
														ENSG00000215717	0.920674	0.804037	1.32563	ENSG00000215717	3.86195	1.46829	0.110415
														ENSG00000251484	2.47926	2.85385	0.53552	ENSG00000251484	1.4137	1.26064	0.309681
														ENSG00000179902	2.35406	2.21419	0.832526	ENSG00000179902	1.57917	2.29163	1.41131
														ENSG00000116299	0.526313	1.93297	1.32288	ENSG00000116299	8.59596	2.81375	0.215763
														ENSG00000031698	0.989009	1.46569	1.13134	ENSG00000031698	1.31753	1.38319	0.642945
														ENSG00000143126	2.38487	2.46306	0.659285	ENSG00000143126	0.93763	0.444654	0.781621
														ENSG00000134222	0.392872	1.03662	1.75564	ENSG00000134222	2.11339	1.03598	0.364994
														ENSG00000134243	1.22599	1.44112	0.802963	ENSG00000134243	10.5861	3.05413	0.141687
														ENSG00000143106	0.345101	2.32902	1.33141	ENSG00000143106	2.76769	2.66079	0.588131
														ENSG00000162650	1.74632	0.739579	1.69895	ENSG00000162650	1.22173	0.336165	0.510939
														ENSG00000174151	0.594231	0.182346	0.222823	ENSG00000174151	1.0749	1.02993	0.627794
														ENSG00000181754	1.44231	2.35326	1.11522	ENSG00000181754	1.57762	2.00262	1.02648
														ENSG00000156097	2.88696	2.63835	2.75424	ENSG00000156097	3.93931	1.45942	0.881647
														ENSG00000065135	0.504034	1.67352	1.06486	ENSG00000065135	0.142267	1.42255	0.181509
														ENSG00000116337	0.448403	0.956335	0.724101	ENSG00000116337	1.73691	0.950443	0.129745
														ENSG00000168765	1.05872	1.52228	1.56672	ENSG00000168765	0.509341	0.0722085	0.725136
														ENSG00000134202	0.943099	1.58995	1.48382	ENSG00000134202	2.13763	0.118645	1.20282
														ENSG00000198758	6.38718	2.05563	3.98767	ENSG00000198758	8.57392	1.42116	0.712502
														ENSG00000184371	0.985622	1.77695	2.30437	ENSG00000184371	4.49988	3.32537	0.389017
														ENSG00000168710	1.89765	1.15826	0.910974	ENSG00000168710	1.75013	1.53907	0.396116
														ENSG00000143093	0.483615	0.887019	0.0660936	ENSG00000143093	0.148723	0.251218	0.144014
														ENSG00000258634	0.24576	0.929828	1.7894	ENSG00000258634	1.35108	0.47061	0.200232
														ENSG00000197106	3.84407	3.49046	6.23015	ENSG00000197106	8.25046	2.70846	0.304571
														ENSG00000116396	1.23496	0.795565	0.310743	ENSG00000116396	2.09972	1.55271	0.778836
														ENSG00000227963	1.63656	3.67181	1.39476	ENSG00000227963	5.43107	1.55005	0.246521
														ENSG00000162775	0.307501	0.94712	0.0158047	ENSG00000162775	0.5517	0.757414	0.53919
														ENSG00000168679	1.99582	2.44172	2.4001	ENSG00000168679	1.09392	1.86501	0.331633
														ENSG00000273373	2.42995	0.202588	0.695388	ENSG00000273373	2.53697	0.760491	1.01094
														ENSG00000224699	1.38142	2.84035	2.03384	ENSG00000224699	3.77547	1.70078	0.17274
														ENSG00000134248	1.42534	2.12102	1.08983	ENSG00000134248	2.6462	2.39578	0.836649
														ENSG00000143119	2.78222	4.22413	3.29673	ENSG00000143119	7.31201	1.61517	0.716757
														ENSG00000261654	0.915713	4.64787	0.959213	ENSG00000261654	0.59621	0.235635	0.871654
														ENSG00000232811	1.00921	2.63115	1.72075	ENSG00000232811	1.01094	0.291649	0.305415
														ENSG00000121931	0.270266	0.364742	1.05446	ENSG00000121931	3.2411	3.59205	1.04904
														ENSG00000273010	1.7011	2.72056	2.8682	ENSG00000273010	2.27639	0.461336	0.117936
														ENSG00000156171	1.06	1.97341	2.35739	ENSG00000156171	3.5287	3.46912	0.238459
														ENSG00000134255	0.334808	0.88134	1.40835	ENSG00000134255	1.75039	3.12998	0.471059
														ENSG00000162777	0.553943	0.593344	0.875643	ENSG00000162777	0.868667	0.976851	0.170949
														ENSG00000064886	0.705456	1.57803	0.539477	ENSG00000064886	2.59973	5.24725	2.47473
														ENSG00000173947	0.380983	3.18801	1.19568	ENSG00000173947	3.26071	1.30749	1.15439
														ENSG00000234020	2.8388	4.79646	3.95659	ENSG00000234020	5.51871	2.7943	0.00693361
														ENSG00000085465	2.30115	3.52425	2.34378	ENSG00000085465	5.34304	1.95894	0.531097
														ENSG00000260948	1.34759	1.90076	0.997469	ENSG00000260948	1.66441	1.23959	1.24043
														ENSG00000116455	1.00174	0.773163	0.960937	ENSG00000116455	0.426251	0.535402	0.564078
														ENSG00000116459	0.489093	1.31828	0.514993	ENSG00000116459	2.64048	3.36284	0.0419184
														ENSG00000143110	1.50109	3.05996	1.81342	ENSG00000143110	3.5401	1.23545	0.531981
														ENSG00000116473	1.26034	2.34429	1.71522	ENSG00000116473	0.561578	2.2942	0.20077
														ENSG00000231346	2.00098	3.00426	2.29178	ENSG00000231346	3.89471	2.5043	0.000833951
														ENSG00000197852	0.304696	1.15947	0.412437	ENSG00000197852	2.60999	0.962807	0.111037
														ENSG00000064703	0.779982	0.668175	0.0315265	ENSG00000064703	1.61818	1.08252	1.28107
														ENSG00000171385	3.46692	2.30516	2.01028	ENSG00000171385	5.40748	1.61742	0.021008
														ENSG00000143079	0.9725	1.02188	0.718957	ENSG00000143079	0.147833	0.777984	0.134247
														ENSG00000134245	0.771642	1.06865	0.632135	ENSG00000134245	3.31204	0.736425	0.0444177
														ENSG00000273483	2.44103	2.92704	1.42319	ENSG00000273483	2.51559	1.97661	0.512057
														ENSG00000007341	0.409454	0.836398	0.102485	ENSG00000007341	0.274624	0.930423	0.650036
														ENSG00000116489	0.614083	2.28554	1.56986	ENSG00000116489	2.49994	3.01183	0.416092
														ENSG00000155363	1.90792	1.81892	1.18396	ENSG00000155363	1.46761	1.36319	0.56914
														ENSG00000155366	2.84961	3.71686	2.09707	ENSG00000155366	1.42793	1.34659	0.971029
														ENSG00000155367	1.24861	0.390421	0.380811	ENSG00000155367	0.338024	0.558066	0.0451895
														ENSG00000215866	1.75117	1.99959	0.555398	ENSG00000215866	5.38515	2.62901	0.734977
														ENSG00000155380	0.584087	1.64852	1.09859	ENSG00000155380	4.59806	2.93115	0.772251
														ENSG00000229020	1.99466	0.344147	1.02187	ENSG00000229020	3.96543	0.310135	3.03342
														ENSG00000226419	0.146666	1.00958	1.03995	ENSG00000226419	0.375976	0.424633	0.312067
														ENSG00000238198	2.41863	2.90732	2.23768	ENSG00000238198	4.99606	0.646178	0.155939
														ENSG00000198799	0.339084	0.0394747	0.099838	ENSG00000198799	0.289762	0.413273	0.342018
														ENSG00000081026	1.15099	0.703923	0.893734	ENSG00000081026	2.92488	1.44251	0.537688
														ENSG00000232499	1.95849	2.34234	0.0679812	ENSG00000232499	4.06756	0.0202016	0.657144
														ENSG00000116793	2.06247	2.64227	1.59992	ENSG00000116793	2.23632	2.87687	0.764519
														ENSG00000232450	2.15783	2.13634	1.24052	ENSG00000232450	0.0511997	0.759154	2.78476
														ENSG00000081019	0.158903	0.687725	0.0414344	ENSG00000081019	1.04112	0.59908	0.449913
														ENSG00000188761	1.662	5.10885	1.36341	ENSG00000188761	3.28702	0.870898	0.665002
														ENSG00000134262	0.0545817	0.429437	0.846532	ENSG00000134262	1.20155	0.414791	0.130475
														ENSG00000118655	1.28799	1.75341	1.09919	ENSG00000118655	1.03427	0.661084	0.483633
														ENSG00000235527	0.906576	2.30902	2.40412	ENSG00000235527	3.94985	0.990949	1.37554
														ENSG00000163349	1.60189	1.26737	0.56153	ENSG00000163349	0.989743	0.894586	1.04916
														ENSG00000116774	1.49551	3.28454	2.51555	ENSG00000116774	3.06233	0.632249	0.256533
														ENSG00000197323	0.68685	0.917386	0.746572	ENSG00000197323	1.29076	1.08212	1.23172
														ENSG00000116752	0.0712497	1.87148	1.27983	ENSG00000116752	0.515932	2.73996	0.551114
														ENSG00000213281	0.15998	1.7653	1.12574	ENSG00000213281	1.82776	3.52459	0.648382
														ENSG00000009307	0.157825	1.14564	0.721938	ENSG00000009307	1.05185	1.93712	0.572945
														ENSG00000201900	2.82937	0.325256	0.87429	ENSG00000201900	3.32171	0.603545	1.67055
														ENSG00000052723	0.451891	1.51392	1.38516	ENSG00000052723	1.61677	1.55123	0.421508
														ENSG00000173218	2.48037	1.86089	1.83437	ENSG00000173218	0.264144	0.164977	0.880832
														ENSG00000163393	2.22529	0.0861371	1.74425	ENSG00000163393	7.04307	2.72089	0.273958
														ENSG00000173212	2.65105	3.88192	3.94306	ENSG00000173212	6.58043	2.12649	0.422366
														ENSG00000163399	1.02644	1.27319	0.208518	ENSG00000163399	1.36311	2.41195	0.286564
														ENSG00000203865	0.777952	1.74354	0.787197	ENSG00000203865	2.77613	0.198946	0.0443945
														ENSG00000224950	2.39724	3.71096	4.72533	ENSG00000224950	4.15493	0.365925	0.00176141
														ENSG00000116815	0.555923	1.83972	2.27341	ENSG00000116815	0.17788	2.14571	1.05876
														ENSG00000177173	0.15978	0.22691	1.78599	ENSG00000177173	2.38124	1.49684	0.0447053
														ENSG00000143061	3.02704	2.04245	1.16973	ENSG00000143061	0.940005	0.325622	0.09605
														ENSG00000134247	3.55905	2.2273	1.40008	ENSG00000134247	4.06628	1.81113	0.757779
														ENSG00000134256	2.30573	3.71446	2.34633	ENSG00000134256	3.99181	1.45264	0.028247
														ENSG00000236137	0.30215	2.38503	1.16846	ENSG00000236137	2.50324	0.468658	0.0447053
														ENSG00000116830	0.373298	0.35746	0.995733	ENSG00000116830	1.18924	3.15149	0.872881
														ENSG00000134253	1.20398	1.36455	0.327611	ENSG00000134253	2.60904	0.733805	0.274245
														ENSG00000134258	1.71643	0.700389	0.112392	ENSG00000134258	4.48491	2.24727	3.52092
														ENSG00000198162	0.0687561	0.991821	0.44138	ENSG00000198162	2.05866	1.4918	0.507498
														ENSG00000279513	0.00953896	2.78596	0.439037	ENSG00000279513	2.66465	2.54859	0.986341
														ENSG00000183508	1.20587	2.99686	1.29916	ENSG00000183508	0.47892	2.25761	0.476749
														ENSG00000196505	0.31933	0.959173	1.07666	ENSG00000196505	3.44065	1.00508	0.197963
														ENSG00000065183	1.45223	0.174157	0.266797	ENSG00000065183	4.10499	1.73159	0.0983795
														ENSG00000155761	4.93073	5.94965	2.8544	ENSG00000155761	3.11032	2.68656	0.238084
														ENSG00000092607	0.118454	1.2021	0.46542	ENSG00000092607	3.90461	2.42211	0.251705
														ENSG00000116874	0.643202	0.135289	0.537867	ENSG00000116874	5.06481	0.329464	0.558531
														ENSG00000224238	1.71961	3.39176	0.0498436	ENSG00000224238	2.14506	1.83406	0.111831
														ENSG00000236804	0.184265	2.03673	0.538328	ENSG00000236804	2.00075	0.653162	0.20077
														ENSG00000231365	0.400644	0.127741	0.540262	ENSG00000231365	3.00687	0.543446	0.20147
														ENSG00000227056	2.02355	5.08997	2.41383	ENSG00000227056	4.54698	2.07202	0.518632
														ENSG00000203857	1.9171	5.09855	5.85224	ENSG00000203857	4.03792	2.43526	0.497413
														ENSG00000226443	3.79063	3.34854	3.36733	ENSG00000226443	3.48804	2.43642	0.485352
														ENSG00000203855	2.1855	3.10068	2.94266	ENSG00000203855	0.82978	1.99663	0.0265723
														ENSG00000240244	0.479489	3.50961	3.08171	ENSG00000240244	0.145184	1.1657	0.198899
														ENSG00000198857	2.57441	2.40498	1.38549	ENSG00000198857	3.51765	0.559309	0.57347
														ENSG00000143067	1.78752	1.35593	1.64188	ENSG00000143067	5.37634	0.210211	0.507407
														ENSG00000092621	1.10383	0.302257	0.00901106	ENSG00000092621	5.36372	0.278853	0.940389
														ENSG00000134240	1.73935	4.8613	3.65434	ENSG00000134240	2.51801	2.65824	0.316534
														ENSG00000134249	2.57441	4.59894	3.37132	ENSG00000134249	3.53142	1.83449	0.172234
														ENSG00000134250	1.86334	1.04066	0.0503881	ENSG00000134250	2.94079	0.192762	0.176644
														ENSG00000265808	0.405219	2.02971	1.50947	ENSG00000265808	1.79815	1.45847	0.344929
														ENSG00000270392	0.625834	0.708049	0.892142	ENSG00000270392	4.14249	1.26055	2.78476
														ENSG00000270231	0.862276	1.17629	1.61759	ENSG00000270231	0.00297882	1.28471	0.053762
														ENSG00000275131	0.745879	0.59698	0.215806	ENSG00000275131	0.65762	0.570564	0.430674
														ENSG00000273136	0.127104	0.194492	0.588585	ENSG00000273136	3.50748	0.983847	0.948062
														ENSG00000226067	0.8332	1.86989	0.922193	ENSG00000226067	0.097307	0.662741	0.544664
														ENSG00000233029	1.13436	2.77113	2.38476	ENSG00000233029	1.6478	2.45008	1.07745
														ENSG00000223345	1.67809	0.207286	0.336779	ENSG00000223345	5.44995	1.98848	1.45668
														ENSG00000188610	0.388156	0.690192	0.091756	ENSG00000188610	0.111733	0.387784	2.2589
														ENSG00000171943	1.67069	0.935904	1.54003	ENSG00000171943	0.476389	0.0691611	0.101234
														ENSG00000230806	0.207443	0.953555	0.943981	ENSG00000230806	5.77037	1.64493	0.225334
														ENSG00000227082	0.851372	1.87425	2.08134	ENSG00000227082	3.78183	1.79178	1.7255
														ENSG00000231752	0.710939	0.25431	1.50997	ENSG00000231752	2.67921	1.41046	0.43948
														ENSG00000277702	1.78378	1.70164	0.729402	ENSG00000277702	0.199384	0.604239	2.64669
														ENSG00000179571	2.26483	4.5111	4.81523	ENSG00000179571	8.26873	2.38287	0.613006
														ENSG00000252826	0.894017	0.0779176	0.424772	ENSG00000252826	0.609778	0.238499	0.143582
														ENSG00000206737	1.3215	0.65338	1.70791	ENSG00000206737	7.38805	3.66814	0.276673
														ENSG00000232721	0.912947	3.6806	2.9276	ENSG00000232721	2.83864	2.61461	0.675286
														ENSG00000223779	1.56519	6.15695	3.27778	ENSG00000223779	3.24293	2.74437	0.941858
														ENSG00000263513	0.207955	1.52721	1.12999	ENSG00000263513	4.77104	1.12717	0.419876
														ENSG00000270872	1.69741	1.83561	1.29654	ENSG00000270872	4.08479	0.526658	0.497094
														ENSG00000207205	2.1381	0.579694	0.587139	ENSG00000207205	0.346704	4.7167	2.26938
														ENSG00000266338	1.12628	1.11922	1.36055	ENSG00000266338	3.64961	1.85541	0.617548
														ENSG00000277918	0.0277905	0.885078	1.38771	ENSG00000277918	2.69112	4.53864	1.15929
														ENSG00000224363	2.8388	4.1279	1.48897	ENSG00000224363	1.85854	0.00674185	0.134334
														ENSG00000196369	0.776971	0.788295	0.991748	ENSG00000196369	0.92062	1.13318	0.101336
														ENSG00000215784	0.691413	0.849018	0.901682	ENSG00000215784	3.51992	0.504889	0.512057
														ENSG00000272419	0.196951	0.462131	0.414581	ENSG00000272419	1.41639	0.0232057	0.321003
														ENSG00000223612	1.74364	1.94347	0.497631	ENSG00000223612	1.83901	0.492513	0.342708
														ENSG00000276216	2.65376	0.561703	0.112638	ENSG00000276216	0.0408148	2.82803	2.13671
														ENSG00000162825	0.458695	0.193612	0.00421092	ENSG00000162825	1.11502	1.4777	0.619989
														ENSG00000270722	1.06829	2.23995	0.777441	ENSG00000270722	3.36872	4.4406	1.73281
														ENSG00000272150	1.79458	2.72872	0.899713	ENSG00000272150	4.28763	2.3682	0.543606
														ENSG00000117262	0.471606	0.723161	0.634243	ENSG00000117262	1.48799	1.05929	0.123408
														ENSG00000174827	0.905618	2.05519	0.494379	ENSG00000174827	1.86984	1.2068	0.0916407
														ENSG00000117281	1.06849	2.58682	0.3544	ENSG00000117281	1.57309	1.6569	0.153132
														ENSG00000265491	0.891825	1.12975	0.927655	ENSG00000265491	1.28423	0.337805	0.398716
														ENSG00000186141	0.33732	1.64779	1.51093	ENSG00000186141	1.85802	0.766037	0.174151
														ENSG00000186364	0.803162	0.256059	0.277816	ENSG00000186364	0.413842	0.698152	0.0771101
														ENSG00000131788	2.5579	2.16799	0.514498	ENSG00000131788	1.82068	0.251367	0.700261
														ENSG00000198483	0.00864477	0.23443	0.3461	ENSG00000198483	3.83996	2.21927	0.00902931
														ENSG00000143127	0.175158	0.724888	0.267683	ENSG00000143127	5.36825	2.45685	0.374528
														ENSG00000131779	0.499321	0.331913	0.875035	ENSG00000131779	0.626361	0.553739	0.109737
														ENSG00000211451	1.29876	1.19639	0.228981	ENSG00000211451	1.16681	0.733332	0.595435
														ENSG00000265241	0.271547	1.28661	0.293981	ENSG00000265241	2.89379	1.72775	0.674038
														ENSG00000234222	1.75051	3.15523	0.849583	ENSG00000234222	4.10331	2.68896	0.131274
														ENSG00000271601	2.22366	1.36648	0.411659	ENSG00000271601	1.68642	1.42044	0.484789
														ENSG00000272031	0.248887	0.468109	1.12925	ENSG00000272031	5.82606	1.84204	0.44237
														ENSG00000121851	1.4356	1.38289	0.943087	ENSG00000121851	0.369546	0.0968272	0.256532
														ENSG00000265972	1.64797	1.88806	2.06062	ENSG00000265972	1.88696	0.254888	0.527621
														ENSG00000168509	2.53765	6.2249	4.18155	ENSG00000168509	6.68612	2.40021	0.963754
														ENSG00000201558	2.17979	0.85935	0.154876	ENSG00000201558	0.744816	2.45873	0.454108
														ENSG00000233396	0.772958	2.07467	1.11089	ENSG00000233396	1.62084	1.42767	0.503742
														ENSG00000271425	1.22085	0.0871025	0.444728	ENSG00000271425	0.61775	0.0561917	0.780808
														ENSG00000264343	0.785326	2.13882	1.03918	ENSG00000264343	0.426084	0.336916	2.89621
														ENSG00000273768	1.61194	0.508074	0.220708	ENSG00000273768	1.59355	2.82285	1.19648
														ENSG00000274428	2.57531	0.732177	0.890541	ENSG00000274428	0.304116	3.14034	0.693125
														ENSG00000277655	2.35406	2.52647	4.38064	ENSG00000277655	5.5285	3.38288	0.795716
														ENSG00000276975	3.24299	5.06428	8.88883	ENSG00000276975	7.66191	2.62174	0.489751
														ENSG00000268043	0.451246	0.622083	0.112768	ENSG00000268043	1.38256	0.952808	0.0862928
														ENSG00000227242	4.3144	5.27876	6.59927	ENSG00000227242	6.67069	2.71512	0.604898
														ENSG00000230832	1.86261	1.7745	0.871242	ENSG00000230832	4.25269	2.16781	0.681924
														ENSG00000131791	1.68892	1.21838	0.996269	ENSG00000131791	1.0093	0.0522618	0.668896
														ENSG00000237188	0.44133	0.485174	0.151446	ENSG00000237188	2.44559	0.468658	0.540326
														ENSG00000131781	0.986086	1.4227	0.0597788	ENSG00000131781	4.15308	2.92714	0.55739
														ENSG00000180867	0.616779	0.852276	0.691376	ENSG00000180867	0.656555	0.869808	0.218897
														ENSG00000226015	0.205241	0.020102	1.8117	ENSG00000226015	4.41993	1.22327	0.534067
														ENSG00000131778	0.662255	0.859808	0.982953	ENSG00000131778	2.35672	1.90416	0.137696
														ENSG00000278811	2.11912	2.61319	1.26051	ENSG00000278811	2.73206	1.6304	0.449999
														ENSG00000116128	2.74456	1.72611	0.273122	ENSG00000116128	1.35894	0.928188	0.118884
														ENSG00000162836	1.49433	0.195685	1.09624	ENSG00000162836	4.17914	2.25224	0.137101
														ENSG00000265107	1.22893	1.19509	1.32543	ENSG00000265107	1.46779	1.73473	0.254042
														ENSG00000188092	0.685891	0.213699	0.119685	ENSG00000188092	0.757199	0.286552	0.277492
														ENSG00000215859	0.953362	3.10068	3.14685	ENSG00000215859	5.133	0.027229	0.756195
														ENSG00000206585	0.426561	0.833971	1.0669	ENSG00000206585	2.25877	3.03431	0.576662
														ENSG00000229828	1.84084	2.98547	0.913153	ENSG00000229828	6.37227	2.82964	0.219742
														ENSG00000263956	0.103365	0.369409	0.0183098	ENSG00000263956	0.988611	1.63508	0.0323672
														ENSG00000225080	0.0842968	0.368866	2.05767	ENSG00000225080	0.856647	3.07853	0.777998
														ENSG00000198658	0.794527	1.85275	1.47505	ENSG00000198658	1.26078	0.964143	0.305415
														ENSG00000224335	3.28195	4.06731	2.02037	ENSG00000224335	3.85712	2.60581	0.103248
														ENSG00000199879	2.51671	0.863095	0.0993538	ENSG00000199879	0.388852	1.33668	1.90878
														ENSG00000228626	1.74073	0.787749	0.605252	ENSG00000228626	1.01567	1.31204	1.31801
														ENSG00000224481	2.26483	3.4156	3.00414	ENSG00000224481	2.22189	0.798778	0.933356
														ENSG00000202408	1.73734	0.806361	1.18923	ENSG00000202408	0.478711	2.33963	1.13618
														ENSG00000274020	0.200334	0.18601	0.326201	ENSG00000274020	1.64763	1.132	0.734574
														ENSG00000278596	2.35406	4.78472	1.31022	ENSG00000278596	2.97571	0.650598	1.16614
														ENSG00000238825	2.97915	0.39183	0.0590774	ENSG00000238825	0.501159	1.23545	0.821014
														ENSG00000231551	0.0374297	0.689281	1.66324	ENSG00000231551	1.19615	2.09508	0.887699
														ENSG00000225871	0.0981663	0.503315	1.05011	ENSG00000225871	2.19329	1.89321	1.75331
														ENSG00000274210	3.33174	0.598414	0.89726	ENSG00000274210	1.67139	2.52804	0.467056
														ENSG00000270629	0.0349638	0.146506	0.0892909	ENSG00000270629	1.06807	0.296831	0.6143
														ENSG00000178104	0.697703	0.394368	0.251768	ENSG00000178104	2.47008	0.487684	0.251662
														ENSG00000269713	0.5884	0.855427	1.02416	ENSG00000269713	0.254242	0.439956	0.413997
														ENSG00000201699	3.16937	3.31779	0.944776	ENSG00000201699	0.241637	4.83429	1.54688
														ENSG00000274265	0.887027	0.165701	0.622024	ENSG00000274265	1.62368	1.05729	0.284928
														ENSG00000215861	0.478849	1.21452	0.605632	ENSG00000215861	0.594146	1.23545	2.2741
														ENSG00000271383	0.24499	0.237473	0.351519	ENSG00000271383	0.0248524	1.53674	0.130552
														ENSG00000277147	1.34083	0.487749	0.925571	ENSG00000277147	2.69832	0.602943	0.0664098
														ENSG00000275557	0.701757	0.382085	0.802933	ENSG00000275557	0.439514	1.52454	0.125182
														ENSG00000206828	1.82591	0.703492	1.62354	ENSG00000206828	2.60763	2.92429	0.499507
														ENSG00000150337	2.32897	4.70809	2.06466	ENSG00000150337	3.47541	1.75718	0.207333
														ENSG00000203814	2.13481	0.373546	0.357763	ENSG00000203814	5.65441	2.92703	0.029036
														ENSG00000233030	1.71961	3.0083	1.63973	ENSG00000233030	0.263648	0.756423	0.000833951
														ENSG00000183598	0.961682	1.43716	0.00439583	ENSG00000183598	4.74938	2.86412	0.359227
														ENSG00000203812	2.01216	0.419044	0.197297	ENSG00000203812	5.22818	3.903	1.52674
														ENSG00000184678	1.90149	0.117824	0.980536	ENSG00000184678	2.28591	1.2183	1.02919
														ENSG00000220323	2.43625	0.594221	2.59073	ENSG00000220323	3.18364	1.07984	0.7033
														ENSG00000261716	0.952292	0.137705	0.626127	ENSG00000261716	3.22415	1.07806	1.26953
														ENSG00000184260	1.94729	0.143557	0.333441	ENSG00000184260	5.22187	2.35653	0.555623
														ENSG00000184270	2.7578	0.423274	0.695206	ENSG00000184270	7.16079	4.28985	0.00435998
														ENSG00000178096	0.136213	0.0768889	0.15661	ENSG00000178096	1.27698	1.28413	0.020545
														ENSG00000159164	1.28189	0.0605931	0.140888	ENSG00000159164	4.74977	1.61441	0.286678
														ENSG00000143368	2.31679	2.63429	0.115038	ENSG00000143368	2.10789	0.837469	0.349617
														ENSG00000014914	1.48544	1.05033	1.04691	ENSG00000014914	1.99202	1.07307	0.55083
														ENSG00000264522	1.31897	0.752068	0.198773	ENSG00000264522	0.0779049	0.788407	0.226417
														ENSG00000223945	2.64384	4.31481	2.36832	ENSG00000223945	2.15612	0.461336	0.25994
														ENSG00000136631	0.247265	0.466008	0.508866	ENSG00000136631	0.431978	0.219095	0.480793
														ENSG00000023902	0.784581	1.12267	0.247799	ENSG00000023902	0.839222	0.0602119	0.550584
														ENSG00000143401	0.447626	0.766966	0.41216	ENSG00000143401	2.03615	2.6247	0.484407
														ENSG00000222222	0.912227	2.53104	2.76218	ENSG00000222222	3.47384	1.96113	0.207333
														ENSG00000118298	1.95172	2.95349	2.31266	ENSG00000118298	2.71057	1.4822	0.465626
														ENSG00000117362	1.37454	1.8828	0.558553	ENSG00000117362	1.71305	0.833812	0.395996
														ENSG00000118292	0.898645	2.48803	0.654236	ENSG00000118292	5.29578	1.78066	0.301436
														ENSG00000159208	0.790375	0.597795	0.640942	ENSG00000159208	4.5904	1.40457	0.00508342
														ENSG00000266472	0.322353	1.27521	0.523929	ENSG00000266472	2.57856	1.62218	0.188716
														ENSG00000117360	0.243051	1.05639	0.655367	ENSG00000117360	0.660123	0.657744	0.899162
														ENSG00000163125	1.91223	1.19815	0.0999803	ENSG00000163125	2.91439	0.786056	0.273946
														ENSG00000143374	0.936942	0.124666	0.41464	ENSG00000143374	1.58961	0.574631	0.45341
														ENSG00000143369	3.70327	2.51767	3.68364	ENSG00000143369	2.9955	1.53353	0.739246
														ENSG00000228126	2.58838	1.3927	0.817672	ENSG00000228126	3.09428	2.4569	0.370102
														ENSG00000237781	1.78031	1.04453	0.00398346	ENSG00000237781	2.5923	0.754155	0.426371
														ENSG00000143382	2.25525	2.28331	1.37911	ENSG00000143382	0.257906	0.505531	0.387954
														ENSG00000203804	3.19889	2.26526	1.30869	ENSG00000203804	1.76268	1.61967	0.602766
														ENSG00000277452	0.872852	1.60039	0.535504	ENSG00000277452	0.804671	0.611283	0.954191
														ENSG00000274963	1.85138	1.94897	0.228899	ENSG00000274963	0.360729	0.419117	0.678009
														ENSG00000143384	0.0281874	0.657002	0.225836	ENSG00000143384	1.93927	0.864195	1.87618
														ENSG00000143420	0.326259	1.11231	0.458186	ENSG00000143420	2.18955	1.72937	0.747716
														ENSG00000143457	0.0487573	0.781381	0.855104	ENSG00000143457	2.83035	2.61765	0.459035
														ENSG00000143452	0.0400568	1.4122	1.41918	ENSG00000143452	1.70838	2.18785	0.307253
														ENSG00000163131	2.52317	3.77039	3.77587	ENSG00000163131	6.98528	4.42156	2.52327
														ENSG00000143387	1.01503	1.12608	0.603838	ENSG00000143387	0.91534	0.566585	0.985233
														ENSG00000143437	1.52816	1.49354	0.982512	ENSG00000143437	1.47121	0.204149	0.449039
														ENSG00000143379	0.0177063	0.0141682	0.234709	ENSG00000143379	1.73127	0.566272	0.578255
														ENSG00000143418	1.57326	2.55835	1.54696	ENSG00000143418	2.93135	1.20306	0.63106
														ENSG00000231073	0.20716	2.40271	0.901459	ENSG00000231073	2.90855	0.672387	0.783332
														ENSG00000143412	1.3322	0.574924	0.0584243	ENSG00000143412	2.76417	2.05243	0.0132024
														ENSG00000143409	2.58605	0.934949	0.810386	ENSG00000143409	0.601479	1.28183	0.263523
														ENSG00000143363	0.00830589	0.43875	0.133139	ENSG00000143363	2.07021	0.706541	0.427287
														ENSG00000163141	0.6798	0.0856757	0.0756123	ENSG00000163141	2.94123	2.23873	1.50436
														ENSG00000143443	0.273507	0.269713	0.999879	ENSG00000143443	1.2697	1.09089	1.41034
														ENSG00000197622	1.23133	2.2576	0.966371	ENSG00000197622	3.19115	1.26417	0.896273
														ENSG00000213190	1.74825	2.5271	2.21262	ENSG00000213190	3.19152	1.94459	0.278709
														ENSG00000143458	0.166945	0.0609394	0.353829	ENSG00000143458	1.10873	0.378046	0.0119161
														ENSG00000143434	0.24772	0.142357	1.03174	ENSG00000143434	3.57551	1.79192	0.614752
														ENSG00000163154	0.546223	1.63222	0.542488	ENSG00000163154	4.90449	1.52725	0.157718
														ENSG00000163156	1.15199	2.03736	1.40188	ENSG00000163156	1.04863	0.280214	0.443539
														ENSG00000163155	0.9097	1.06995	0.554754	ENSG00000163155	1.66237	0.000682627	0.0565874
														ENSG00000163159	0.759345	1.13867	0.125379	ENSG00000163159	2.11635	0.154492	0.367787
														ENSG00000143398	0.428394	0.891564	0.22897	ENSG00000143398	2.08234	0.923453	0.166507
														ENSG00000159352	0.803668	1.79373	1.02154	ENSG00000159352	2.84022	2.25869	0.204419
														ENSG00000143373	1.84192	1.58449	0.0110539	ENSG00000143373	2.00374	0.252487	0.254541
														ENSG00000143393	1.00354	0.95782	0.349834	ENSG00000143393	2.39853	0.640854	0.421747
														ENSG00000143390	1.04259	1.69905	1.00409	ENSG00000143390	2.43526	1.96632	0.457661
														ENSG00000143416	1.47776	1.92303	1.91411	ENSG00000143416	0.658055	0.161228	1.21754
														ENSG00000159377	0.461892	1.70949	0.654196	ENSG00000159377	3.72905	3.57458	0.127282
														ENSG00000143442	0.882208	0.807918	0.0209841	ENSG00000143442	2.09806	0.7412	1.09635
														ENSG00000143375	1.49227	0.790237	0.506772	ENSG00000143375	0.581885	0.915599	0.823693
														ENSG00000143367	0.971114	1.36886	0.40781	ENSG00000143367	1.63122	1.15721	1.24596
														ENSG00000232536	2.53765	1.45822	1.97535	ENSG00000232536	1.44691	0.615817	1.68396
														ENSG00000207606	2.8388	1.47249	1.30594	ENSG00000207606	4.06688	1.65037	0.89191
														ENSG00000223861	2.74888	1.68191	0.539195	ENSG00000223861	1.94908	0.568828	1.42568
														ENSG00000143376	2.13025	1.49529	0.517226	ENSG00000143376	2.14928	0.039738	0.109822
														ENSG00000143436	0.105818	0.879883	0.356418	ENSG00000143436	2.64133	0.737692	0.341739
														ENSG00000143450	0.184879	1.63559	0.654844	ENSG00000143450	0.737523	1.0666	0.419108
														ENSG00000249602	5.42938	1.40233	0.367212	ENSG00000249602	0.659694	1.00474	0.18315
														ENSG00000182134	1.9925	1.69858	1.20136	ENSG00000182134	0.396368	1.32161	0.813138
														ENSG00000143365	0.0683876	1.61364	0.882131	ENSG00000143365	3.6942	2.45612	0.395448
														ENSG00000225556	0.362671	0.0931371	1.24155	ENSG00000225556	0.432799	0.697913	0.2851
														ENSG00000234614	0.00940982	0.426027	0.0506953	ENSG00000234614	1.21601	1.73869	0.318643
														ENSG00000196407	0.856068	1.90173	0.924554	ENSG00000196407	0.0750099	0.083831	0.487535
														ENSG00000159445	0.502971	0.0915492	0.451648	ENSG00000159445	0.201548	0.546159	0.312261
														ENSG00000223810	3.11313	4.56948	4.47255	ENSG00000223810	5.73246	1.04738	0.0465434
														ENSG00000197747	2.423	2.75679	1.41819	ENSG00000197747	1.83939	3.48048	0.96096
														ENSG00000229021	0.556898	2.13354	1.02737	ENSG00000229021	4.40757	2.15471	0.0181813
														ENSG00000163191	2.38135	3.36983	2.05943	ENSG00000163191	2.59186	2.17395	0.0193827
														ENSG00000159450	2.99588	2.72003	0.385644	ENSG00000159450	6.88195	0.115405	0.0375414
														ENSG00000215853	6.03828	4.255	5.20672	ENSG00000215853	7.29057	1.67601	0.655028
														ENSG00000197915	1.99066	2.91632	1.1765	ENSG00000197915	8.70686	2.79835	0.689508
														ENSG00000143631	2.19549	4.68308	4.04064	ENSG00000143631	7.17606	2.72034	0.60356
														ENSG00000143520	2.03997	5.74324	5.26069	ENSG00000143520	7.97852	3.66837	0.353767
														ENSG00000235942	5.27216	4.61768	5.16457	ENSG00000235942	7.00347	1.77279	0.455987
														ENSG00000163206	3.55477	4.03397	2.95983	ENSG00000163206	2.19797	2.20569	0.289839
														ENSG00000163207	5.33579	3.72659	4.47052	ENSG00000163207	6.5532	1.02683	0.00579513
														ENSG00000163216	2.8388	3.44833	4.10774	ENSG00000163216	3.99182	2.68436	0.454869
														ENSG00000163218	2.73105	5.38272	5.47278	ENSG00000163218	0.418366	0.595653	0.223755
														ENSG00000163220	3.3099	3.09409	4.08868	ENSG00000163220	1.14411	3.91943	0.682999
														ENSG00000143546	0.834373	1.67473	3.46454	ENSG00000143546	0.82978	0.268924	0.865835
														ENSG00000184330	4.45763	3.71104	5.17918	ENSG00000184330	4.94549	2.05427	0.606607
														ENSG00000238279	2.75184	0.29162	3.16621	ENSG00000238279	1.64823	1.57013	0.520534
														ENSG00000197956	1.75675	2.47823	1.08397	ENSG00000197956	1.57232	2.35709	0.326558
														ENSG00000196420	1.77754	3.31779	4.28516	ENSG00000196420	4.22228	2.0866	0.226594
														ENSG00000196154	2.00513	2.87786	1.59616	ENSG00000196154	5.83657	3.69177	0.0658321
														ENSG00000188015	1.18725	2.97608	2.03458	ENSG00000188015	0.0926724	0.464774	0.756285
														ENSG00000196754	3.68566	4.60291	4.39288	ENSG00000196754	2.78846	0.0732379	0.805006
														ENSG00000188643	1.96265	3.43223	1.90361	ENSG00000188643	0.970895	0.315224	0.702631
														ENSG00000189334	0.797742	1.10413	0.714484	ENSG00000189334	2.42906	1.31254	1.28186
														ENSG00000189171	0.535044	2.83076	0.796108	ENSG00000189171	1.39135	0.514008	0.488955
														ENSG00000160678	3.29126	2.13477	3.45623	ENSG00000160678	4.2617	1.03598	0.179108
														ENSG00000160679	0.501729	0.179125	0.33629	ENSG00000160679	2.15701	0.7226	0.600065
														ENSG00000143553	0.650529	1.49118	1.02556	ENSG00000143553	2.53183	1.54411	0.656977
														ENSG00000143621	0.463144	0.75148	0.058354	ENSG00000143621	1.33352	1.87581	0.183467
														ENSG00000169418	0.566933	0.0867189	0.359922	ENSG00000169418	9.63874	1.00982	0.524591
														ENSG00000143624	1.27876	1.01226	0.628482	ENSG00000143624	1.57276	0.316587	0.513686
														ENSG00000143554	1.68537	1.41022	0.41149	ENSG00000143554	2.38716	0.335025	0.480919
														ENSG00000231827	1.72875	1.8597	1.97838	ENSG00000231827	4.01737	0.654746	0.485547
														ENSG00000143614	1.83659	0.994271	0.322629	ENSG00000143614	1.875	0.0215367	0.418655
														ENSG00000223599	0.66901	2.0797	0.894322	ENSG00000223599	3.82171	1.78005	0.206208
														ENSG00000198837	1.68902	1.8412	0.045843	ENSG00000198837	1.24291	0.033599	0.442909
														ENSG00000160741	1.85932	2.04377	0.618862	ENSG00000160741	1.40988	0.00067577	0.137986
														ENSG00000143570	1.94434	2.40395	0.964391	ENSG00000143570	3.42886	1.77092	0.484112
														ENSG00000273026	1.30121	0.490647	1.11976	ENSG00000273026	0.125355	3.36535	0.403559
														ENSG00000143578	0.054337	0.127972	0.397052	ENSG00000143578	0.422704	0.914581	0.471241
														ENSG00000143543	0.888232	2.01264	1.00483	ENSG00000143543	3.40294	2.64942	0.0385491
														ENSG00000272654	2.50541	0.643468	0.174837	ENSG00000272654	1.05751	1.26344	0.0449801
														ENSG00000143545	1.0776	1.583	0.937746	ENSG00000143545	2.01092	1.731	0.478869
														ENSG00000177954	0.507965	0.373219	0.318153	ENSG00000177954	4.1515	1.96844	0.230329
														ENSG00000143552	2.83214	4.97883	4.08054	ENSG00000143552	3.56321	1.83937	0.742357
														ENSG00000143549	0.940657	2.01954	1.0387	ENSG00000143549	1.19518	1.73738	0.20352
														ENSG00000264384	1.73618	1.80549	0.359147	ENSG00000264384	1.08731	0.913416	0.592238
														ENSG00000163263	3.55477	3.1139	3.96504	ENSG00000163263	6.32851	2.37828	1.01605
														ENSG00000143612	0.196445	1.32413	0.794221	ENSG00000143612	3.25651	2.30434	0.0954526
														ENSG00000143569	1.11816	1.28085	0.0215055	ENSG00000143569	2.16453	1.04411	0.320317
														ENSG00000143575	0.704937	1.75342	1.03847	ENSG00000143575	2.72229	2.11507	0.153297
														ENSG00000278694	2.41863	2.50045	3.94306	ENSG00000278694	4.57015	1.68567	0.207119
														ENSG00000228013	3.18085	2.85385	2.47497	ENSG00000228013	2.15216	1.58517	0.181072
														ENSG00000160712	0.165747	0.622441	0.525031	ENSG00000160712	0.839222	0.0956007	0.669798
														ENSG00000228264	2.66163	3.68387	1.98176	ENSG00000228264	3.05936	0.136034	0.273732
														ENSG00000169291	1.55463	0.437776	0.726403	ENSG00000169291	8.65158	1.81202	0.737142
														ENSG00000163239	1.33713	1.82546	0.870715	ENSG00000163239	7.38322	2.76818	0.539711
														ENSG00000160714	1.33388	1.86936	0.54608	ENSG00000160714	2.55787	0.704936	0.0852847
														ENSG00000229780	3.26498	2.78596	2.21238	ENSG00000229780	2.41677	2.24924	0.50435
														ENSG00000160716	3.12883	3.26111	3.17463	ENSG00000160716	5.50943	1.84187	0.363926
														ENSG00000160710	1.44517	1.72077	0.369438	ENSG00000160710	3.00956	1.09764	0.716901
														ENSG00000143603	3.12435	4.81743	5.14946	ENSG00000143603	4.26749	2.42392	0.64821
														ENSG00000163344	2.46783	2.16634	0.767956	ENSG00000163344	0.501777	0.393106	0.463838
														ENSG00000270361	3.41676	2.02085	2.41383	ENSG00000270361	2.73112	0.754155	0.171807
														ENSG00000163346	1.91298	2.28071	0.869167	ENSG00000163346	0.130235	0.648469	0.158092
														ENSG00000163348	2.29799	2.58913	0.416728	ENSG00000163348	2.82752	0.230056	0.375023
														ENSG00000160691	2.3526	2.57012	1.05369	ENSG00000160691	3.01621	1.28025	0.620571
														ENSG00000173207	0.678813	1.80323	1.21325	ENSG00000173207	3.94332	2.67682	0.493769
														ENSG00000264349	1.05491	0.578269	0.439037	ENSG00000264349	3.02714	0.876492	0.214081
														ENSG00000160688	0.783835	1.76767	0.58239	ENSG00000160688	1.89569	0.877731	0.783371
														ENSG00000160685	3.15921	2.87299	0.136154	ENSG00000160685	2.41121	0.347054	1.69038
														ENSG00000163354	3.46484	2.25446	2.63459	ENSG00000163354	3.11141	1.66552	0.232735
														ENSG00000163357	3.42386	2.44692	5.37574	ENSG00000163357	2.78564	1.79321	0.13717
														ENSG00000232093	0.254977	0.154223	0.0696685	ENSG00000232093	0.0665256	1.70079	1.7255
														ENSG00000143537	2.56773	2.24372	0.585215	ENSG00000143537	1.91263	0.38974	0.805331
														ENSG00000243364	1.62524	1.97418	0.24959	ENSG00000243364	2.63826	1.13859	1.2024
														ENSG00000143590	2.02085	0.958255	0.255534	ENSG00000143590	1.00433	1.02304	1.26776
														ENSG00000169242	0.154924	0.315994	0.3701	ENSG00000169242	3.14259	1.31759	0.393093
														ENSG00000169241	0.838278	1.06016	0.307196	ENSG00000169241	3.05961	1.58322	0.737337
														ENSG00000179085	1.2851	0.853064	0.201977	ENSG00000179085	0.468252	0.271858	0.175358
														ENSG00000163463	1.21464	0.279857	0.073839	ENSG00000163463	2.29076	0.912381	0.507676
														ENSG00000163462	0.6256	1.7555	0.428046	ENSG00000163462	3.64992	1.7795	0.018937
														ENSG00000185499	4.62645	5.37023	1.51709	ENSG00000185499	0.680473	0.762602	1.07823
														ENSG00000169231	1.59629	2.15369	0.709634	ENSG00000169231	1.81745	1.44954	0.991172
														ENSG00000231064	1.92976	0.0759008	0.856264	ENSG00000231064	0.515018	1.69518	1.02819
														ENSG00000173171	0.443661	1.71054	0.982541	ENSG00000173171	2.35229	0.516455	0.0531192
														ENSG00000160766	0.373206	1.23717	0.0984632	ENSG00000160766	0.544352	0.112309	0.133161
														ENSG00000236675	3.14592	2.77691	1.21252	ENSG00000236675	0.714033	2.45345	1.37554
														ENSG00000177628	3.3747	3.31473	2.51522	ENSG00000177628	0.245242	0.911695	0.898539
														ENSG00000160767	3.28471	2.97232	0.06487	ENSG00000160767	2.91027	0.360406	1.06788
														ENSG00000116521	1.27666	2.49451	0.788706	ENSG00000116521	2.93414	0.789606	0.467327
														ENSG00000176444	0.357324	0.609025	0.111666	ENSG00000176444	2.2837	1.0899	0.706033
														ENSG00000143630	0.704781	0.887792	0.959799	ENSG00000143630	4.89351	1.80748	0.968719
														ENSG00000143627	3.6223	2.34412	5.21555	ENSG00000143627	5.95553	1.27904	0.436221
														ENSG00000160752	2.49675	1.95634	0.793944	ENSG00000160752	0.261052	1.11773	0.553105
														ENSG00000225855	0.128398	0.170241	0.819975	ENSG00000225855	1.21112	2.00443	0.438104
														ENSG00000160753	2.75189	2.77769	1.56194	ENSG00000160753	1.48497	0.0803798	0.349416
														ENSG00000116539	0.159904	0.376682	0.15137	ENSG00000116539	1.9127	1.0607	0.891362
														ENSG00000237872	2.8388	1.38775	3.32671	ENSG00000237872	4.96851	0.695978	1.33488
														ENSG00000235919	1.22317	1.64057	2.43123	ENSG00000235919	0.645907	0.457593	0.0224183
														ENSG00000271267	0.538735	0.891407	2.41383	ENSG00000271267	0.264665	1.34266	0.26179
														ENSG00000232519	4.97189	4.32656	1.96227	ENSG00000232519	0.197969	0.857218	0.48795
														ENSG00000125459	0.0491582	0.272753	0.32455	ENSG00000125459	0.211756	0.65605	0.192723
														ENSG00000246203	0.986042	0.755189	0.834724	ENSG00000246203	1.61345	0.0607333	0.316809
														ENSG00000163374	0.609488	0.797217	0.242177	ENSG00000163374	2.08343	0.706058	0.123565
														ENSG00000132676	0.420786	1.45577	1.01732	ENSG00000132676	3.33604	2.23033	0.0873458
														ENSG00000203761	0.862555	1.54318	0.136798	ENSG00000203761	1.3308	0.373016	0.785552
														ENSG00000116580	0.619684	0.441881	0.171861	ENSG00000116580	1.20793	0.303039	0.617362
														ENSG00000234937	4.49234	3.22941	2.05721	ENSG00000234937	2.31893	0.981352	0.721684
														ENSG00000132718	1.78623	1.47123	0.523152	ENSG00000132718	6.57535	3.19913	0.243988
														ENSG00000143622	0.625077	1.65027	0.978512	ENSG00000143622	1.79198	1.02402	1.31217
														ENSG00000132680	0.770013	0.352074	0.0472964	ENSG00000132680	0.657234	0.944607	1.34653
														ENSG00000207475	0.469428	0.436834	1.02347	ENSG00000207475	0.260191	1.12816	1.13618
														ENSG00000173080	0.642379	0.97244	0.167395	ENSG00000173080	2.43458	1.04136	0.589092
														ENSG00000116584	1.37623	1.49959	0.110165	ENSG00000116584	1.15659	0.381532	0.418892
														ENSG00000273002	0.0863333	0.678365	1.54003	ENSG00000273002	2.34147	1.58637	0.812329
														ENSG00000163479	0.0181613	1.04249	0.259559	ENSG00000163479	2.33157	1.05948	0.214294
														ENSG00000160803	1.8007	1.90499	0.0292634	ENSG00000160803	2.17277	0.841083	0.128035
														ENSG00000116586	1.19681	2.30552	1.00776	ENSG00000116586	2.93136	1.3651	0.232328
														ENSG00000132698	1.75366	1.85178	1.14138	ENSG00000132698	1.18358	1.00986	0.0930921
														ENSG00000254726	0.751737	0.0780386	2.79713	ENSG00000254726	0.275873	1.60635	1.21178
														ENSG00000160789	0.867728	1.22549	0.693075	ENSG00000160789	0.96878	1.11579	0.963929
														ENSG00000196189	1.39532	2.37572	3.0918	ENSG00000196189	1.4911	0.253104	0.463355
														ENSG00000160785	0.93758	0.787344	0.0676655	ENSG00000160785	1.70471	0.881565	0.170953
														ENSG00000160783	0.892199	1.07885	0.518549	ENSG00000160783	1.08908	0.634307	0.169112
														ENSG00000242252	0.821929	1.55459	3.36733	ENSG00000242252	2.40561	0.090765	0.403559
														ENSG00000160781	2.0323	0.0646636	1.01916	ENSG00000160781	2.35596	0.148209	0.154616
														ENSG00000198952	1.46279	1.72819	0.350377	ENSG00000198952	1.07293	0.242491	0.533334
														ENSG00000163472	2.78828	1.25894	0.966655	ENSG00000163472	3.16967	0.50144	0.110415
														ENSG00000198715	2.3274	2.26135	1.43752	ENSG00000198715	1.84443	0.214431	0.0902617
														ENSG00000189030	4.70227	2.27489	3.82123	ENSG00000189030	5.40207	2.67475	0.350133
														ENSG00000163468	0.0564312	1.08807	0.410793	ENSG00000163468	2.53322	2.18302	0.0700707
														ENSG00000163467	1.67614	1.68081	1.34563	ENSG00000163467	5.02219	2.05618	0.015959
														ENSG00000132677	2.30573	5.03458	3.40534	ENSG00000132677	7.65416	2.4912	0.267315
														ENSG00000237390	3.42086	2.40498	5.65141	ENSG00000237390	6.85982	2.36033	0.579858
														ENSG00000125462	4.26956	2.63605	6.68745	ENSG00000125462	5.24876	2.48537	0.304889
														ENSG00000116604	1.36144	1.9858	0.863139	ENSG00000116604	2.02224	0.0553584	0.761188
														ENSG00000206651	1.73618	0.596867	0.365018	ENSG00000206651	1.95614	3.24812	0.596528
														ENSG00000183856	0.556265	1.2566	0.266402	ENSG00000183856	1.35871	0.125144	0.2587
														ENSG00000163382	1.11371	2.00203	0.771902	ENSG00000163382	3.546	1.64181	0.454501
														ENSG00000160818	1.22517	0.684048	0.00939706	ENSG00000160818	2.38656	1.71488	0.212851
														ENSG00000132702	3.05357	3.15159	5.10722	ENSG00000132702	4.83297	1.27586	1.02137
														ENSG00000272068	3.12007	5.34745	3.61731	ENSG00000272068	1.64976	0.864061	0.507676
														ENSG00000132692	5.14842	1.60414	4.47655	ENSG00000132692	3.56648	0.945975	0.68027
														ENSG00000272405	1.72875	2.57145	1.92036	ENSG00000272405	0.574271	0.459268	0.452083
														ENSG00000132688	2.25513	1.41735	0.553159	ENSG00000132688	5.70722	0.763762	1.10508
														ENSG00000237588	2.56695	2.55503	2.13776	ENSG00000237588	4.2628	1.49256	0.20122
														ENSG00000143320	1.99289	1.96261	0.991524	ENSG00000143320	3.88116	1.24463	0.971482
														ENSG00000223356	3.03264	0.841559	2.12951	ENSG00000223356	4.32748	2.42343	0.989127
														ENSG00000143319	0.742481	1.39987	0.686748	ENSG00000143319	1.71136	0.0817107	0.125127
														ENSG00000143303	1.03029	1.23158	0.0361559	ENSG00000143303	1.30282	0.0608209	0.194346
														ENSG00000143314	0.559586	2.08004	1.04237	ENSG00000143314	3.28595	1.76531	0.531175
														ENSG00000143321	0.828908	1.50504	0.172408	ENSG00000143321	2.41033	1.8099	0.00573122
														ENSG00000143294	1.40436	1.61619	0.161763	ENSG00000143294	2.54087	0.515282	0.199542
														ENSG00000027869	1.41652	2.14587	0.995451	ENSG00000027869	0.054664	0.490301	0.496531
														ENSG00000198400	4.65145	1.33214	2.81273	ENSG00000198400	7.5518	1.65091	0.84373
														ENSG00000027644	7.16951	3.40925	3.66793	ENSG00000027644	7.79921	1.51876	1.13172
														ENSG00000187800	2.94862	0.55711	0.403656	ENSG00000187800	8.69686	2.07023	0.569209
														ENSG00000160838	4.33702	2.18415	3.43038	ENSG00000160838	3.37661	1.37821	0.45077
														ENSG00000132694	0.910918	0.764674	0.176949	ENSG00000132694	1.71572	0.744524	0.188675
														ENSG00000224520	1.04827	2.12275	0.354029	ENSG00000224520	2.95221	1.57161	0.797153
														ENSG00000253831	6.504	4.12761	6.35112	ENSG00000253831	6.46578	1.07448	0.168286
														ENSG00000117036	0.682938	1.29797	0.158971	ENSG00000117036	3.17376	0.955545	0.32383
														ENSG00000235700	2.69124	2.34853	1.31022	ENSG00000235700	0.502296	1.49074	0.140124
														ENSG00000143297	4.07893	5.17812	6.75557	ENSG00000143297	6.74553	2.63715	0.114321
														ENSG00000163518	3.71218	4.98907	5.31285	ENSG00000163518	6.83571	2.71793	0.122318
														ENSG00000160856	1.86261	5.52415	4.15299	ENSG00000160856	7.08638	3.07896	0.44903
														ENSG00000163534	2.72007	4.99614	4.60391	ENSG00000163534	5.3827	2.38413	0.622242
														ENSG00000073754	2.45979	4.53531	5.963	ENSG00000073754	1.66915	1.51241	0.293011
														ENSG00000236957	2.50072	5.3758	4.7816	ENSG00000236957	6.35994	2.66199	0.226909
														ENSG00000183853	2.70083	2.37925	1.80327	ENSG00000183853	2.71465	0.309193	0.0707482
														ENSG00000226520	3.82663	1.75899	1.04039	ENSG00000226520	6.21692	0.955346	0.247628
														ENSG00000227295	2.44103	3.25744	3.53715	ENSG00000227295	5.8283	1.8133	0.970463
														ENSG00000158488	4.382	4.07981	5.85224	ENSG00000158488	7.95651	1.76633	0.504826
														ENSG00000236257	3.38544	4.0287	3.08171	ENSG00000236257	5.93911	2.21254	0.135347
														ENSG00000173285	2.45568	6.40486	4.44843	ENSG00000173285	5.63426	1.22617	1.13357
														ENSG00000163554	1.90002	6.11094	6.15631	ENSG00000163554	8.94255	3.1629	0.59871
														ENSG00000163564	3.90668	4.64567	5.22001	ENSG00000163564	6.06467	2.77924	0.596322
														ENSG00000163565	0.0865588	6.1478	1.92421	ENSG00000163565	4.76927	2.35621	1.63037
														ENSG00000163568	1.58038	5.73141	4.52782	ENSG00000163568	8.07881	3.1613	0.103151
														ENSG00000162706	4.83176	4.96884	4.23867	ENSG00000162706	6.73714	1.47829	0.701153
														ENSG00000225670	2.64663	5.44612	4.71249	ENSG00000225670	6.81155	2.74218	0.309747
														ENSG00000213088	6.0453	3.73499	3.76443	ENSG00000213088	5.59362	0.965506	0.42254
														ENSG00000132693	2.5937	4.54491	5.25106	ENSG00000132693	1.46188	2.20303	0.0244822
														ENSG00000158716	1.69889	2.05822	1.08708	ENSG00000158716	0.102642	0.133494	0.0491883
														ENSG00000243284	3.32963	2.30718	4.8552	ENSG00000243284	4.15493	0.907769	1.09008
														ENSG00000272668	2.54574	1.19513	2.70918	ENSG00000272668	2.09933	1.63092	0.43434
														ENSG00000213085	0.775755	1.91285	1.05481	ENSG00000213085	0.188443	0.194195	0.0728896
														ENSG00000279430	2.75184	2.8839	1.61242	ENSG00000279430	1.15016	1.92511	0.577628
														ENSG00000158710	1.35954	1.88067	0.642882	ENSG00000158710	3.00702	1.73802	0.318104
														ENSG00000085552	0.779983	1.86254	0.297353	ENSG00000085552	0.429056	0.296697	0.214294
														ENSG00000224259	4.00294	1.48791	3.16976	ENSG00000224259	7.95651	1.84803	0.890823
														ENSG00000237409	2.47798	1.70164	2.95983	ENSG00000237409	4.64384	1.71211	0.0448119
														ENSG00000143315	0.0446245	1.03188	0.602711	ENSG00000143315	0.344863	1.0225	0.0526323
														ENSG00000162728	4.37232	1.50981	2.47114	ENSG00000162728	4.1889	1.49343	0.715898
														ENSG00000162729	3.76225	3.55062	1.15174	ENSG00000162729	2.94008	0.438613	2.06919
														ENSG00000132681	4.79481	4.27792	5.1702	ENSG00000132681	7.04933	2.0689	0.648725
														ENSG00000143318	2.71267	1.75812	1.84057	ENSG00000143318	4.8739	1.79844	0.58633
														ENSG00000227741	2.61338	1.54103	0.971758	ENSG00000227741	2.43957	0.642057	0.789971
														ENSG00000162734	2.22184	2.81098	1.68013	ENSG00000162734	2.60595	1.10858	0.282797
														ENSG00000132716	0.791555	0.153336	0.150267	ENSG00000132716	1.48629	0.842914	0.958315
														ENSG00000258465	0.899549	2.34853	1.06661	ENSG00000258465	1.39223	0.243335	1.15929
														ENSG00000228606	1.662	2.37693	0.290773	ENSG00000228606	0.254481	0.0527642	0.619453
														ENSG00000162735	0.835381	0.956903	0.773307	ENSG00000162735	1.37503	0.127071	0.87954
														ENSG00000122218	0.932437	1.22405	0.457331	ENSG00000122218	1.35301	0.520409	0.153653
														ENSG00000235082	0.00953896	2.16625	2.10026	ENSG00000235082	0.605854	0.984804	0.821014
														ENSG00000202078	1.42718	0.146404	1.19535	ENSG00000202078	1.55811	1.42478	2.52906
														ENSG00000162736	1.98164	1.13667	0.439353	ENSG00000162736	1.62675	0.058267	0.0248385
														ENSG00000171786	3.76237	4.79989	4.63595	ENSG00000171786	4.04982	1.17497	0.797033
														ENSG00000162738	1.37823	0.258849	0.202082	ENSG00000162738	2.65312	0.446722	0.472027
														ENSG00000066294	2.95691	5.35557	6.62652	ENSG00000066294	4.60957	2.61292	0.737342
														ENSG00000117090	2.13813	4.39298	5.38973	ENSG00000117090	0.829496	1.16555	1.11039
														ENSG00000026751	6.96682	3.85482	5.87761	ENSG00000026751	7.32372	2.59245	0.178982
														ENSG00000122224	3.37742	4.86178	4.93736	ENSG00000122224	8.48308	2.57067	0.591343
														ENSG00000122223	3.24579	4.30356	5.60841	ENSG00000122223	4.33515	1.60563	0.575315
														ENSG00000213080	1.08622	0.286288	0.944981	ENSG00000213080	1.66441	1.74311	0.212808
														ENSG00000158769	1.97562	2.07444	1.00854	ENSG00000158769	2.90017	1.50234	0.134247
														ENSG00000270149	0.61579	2.16625	0.832526	ENSG00000270149	4.27262	2.04635	0.255429
														ENSG00000215845	0.812141	0.456341	0.651689	ENSG00000215845	2.11793	1.3675	0.393544
														ENSG00000158773	0.643447	1.99428	0.802998	ENSG00000158773	3.00259	1.40542	0.0517598
														ENSG00000186517	3.83498	3.15941	1.88356	ENSG00000186517	2.58006	0.302596	0.170507
														ENSG00000143217	2.24765	1.67474	0.296349	ENSG00000143217	1.4682	0.280935	0.354946
														ENSG00000228917	2.51489	0.636974	0.251453	ENSG00000228917	3.20381	0.240103	0.347315
														ENSG00000162755	1.55015	2.82587	0.749074	ENSG00000162755	2.16036	0.841932	0.611442
														ENSG00000143256	0.705936	2.14215	0.898775	ENSG00000143256	3.65934	3.42369	0.861189
														ENSG00000158793	0.948472	1.37652	1.48769	ENSG00000158793	1.47774	0.402791	0.159568
														ENSG00000158796	0.54232	0.682666	0.103944	ENSG00000158796	1.93444	0.327909	0.189691
														ENSG00000143222	0.297366	1.54208	0.93715	ENSG00000143222	2.54445	1.52832	0.608405
														ENSG00000224985	2.44103	2.3197	0.867309	ENSG00000224985	1.65093	1.09695	2.87002
														ENSG00000143258	0.381145	0.156801	0.0746156	ENSG00000143258	1.12606	0.0700848	0.633892
														ENSG00000143224	1.17359	0.545532	0.135613	ENSG00000143224	1.64608	0.634706	0.0284191
														ENSG00000158850	1.02139	1.76985	0.558782	ENSG00000158850	1.85379	0.43429	0.0881988
														ENSG00000158859	1.75761	1.60633	1.2957	ENSG00000158859	3.66879	0.517952	0.694052
														ENSG00000158864	0.831239	1.55358	0.582216	ENSG00000158864	2.94053	1.51122	0.0621832
														ENSG00000158869	1.17433	4.09044	2.99917	ENSG00000158869	5.4601	1.40891	0.604409
														ENSG00000158874	3.06314	2.26486	4.71249	ENSG00000158874	0.344962	1.08444	0.619627
														ENSG00000158882	0.329324	1.00935	1.07373	ENSG00000158882	1.15806	0.103573	0.323534
														ENSG00000143257	0.764406	1.16591	0.811825	ENSG00000143257	1.57243	1.08513	0.517831
														ENSG00000248485	0.554472	3.65878	2.09687	ENSG00000248485	4.22737	2.00967	0.885871
														ENSG00000143252	0.8353	0.853078	0.505902	ENSG00000143252	2.28181	1.09579	0.352124
														ENSG00000215840	1.42718	3.25744	1.485	ENSG00000215840	1.94549	0.590616	0.586764
														ENSG00000143226	5.26633	3.9379	5.74525	ENSG00000143226	0.992061	0.354543	1.14819
														ENSG00000173110	0.975193	2.11789	2.42489	ENSG00000173110	4.11095	2.3466	0.214139
														ENSG00000072694	2.65097	4.02725	6.02603	ENSG00000072694	0.0884334	1.06946	1.08329
														ENSG00000213075	2.75757	3.53777	1.61275	ENSG00000213075	2.92016	2.73735	0.961032
														ENSG00000132185	0.704222	1.61163	0.22492	ENSG00000132185	4.53342	1.8435	0.710813
														ENSG00000162746	2.5863	2.79841	3.07979	ENSG00000162746	1.79471	0.453855	0.655876
														ENSG00000081721	0.115959	1.88768	1.32493	ENSG00000081721	2.84797	2.72613	0.543579
														ENSG00000118217	0.449483	0.961034	1.09533	ENSG00000118217	3.14673	1.37932	0.0690173
														ENSG00000229808	1.39732	0.694767	0.128859	ENSG00000229808	0.244424	0.291764	2.22423
														ENSG00000162745	0.258576	0.772815	1.20964	ENSG00000162745	2.42783	2.15865	0.207903
														ENSG00000227818	2.44103	4.32656	3.43586	ENSG00000227818	3.32869	2.2901	0.288649
														ENSG00000198929	0.783952	1.4656	1.23417	ENSG00000198929	1.42221	0.623651	0.0985224
														ENSG00000227094	2.14459	1.62452	1.37901	ENSG00000227094	1.8195	1.11916	0.426371
														ENSG00000252262	2.90704	4.25626	3.53715	ENSG00000252262	1.96596	0.468658	1.15224
														ENSG00000239887	0.252431	0.974458	1.18358	ENSG00000239887	2.08026	0.360532	0.00314184
														ENSG00000171722	2.00032	2.87577	1.09807	ENSG00000171722	0.389752	0.448748	0.359895
														ENSG00000198574	0.768569	4.23715	4.07417	ENSG00000198574	3.48226	1.96645	0.958544
														ENSG00000152332	0.664856	1.37469	1.27962	ENSG00000152332	3.15352	2.12143	0.373423
														ENSG00000117143	1.46781	2.77253	1.94665	ENSG00000117143	0.521428	1.85827	0.268652
														ENSG00000272574	1.71879	0.0660619	0.436941	ENSG00000272574	2.19493	0.0928669	0.739279
														ENSG00000162733	0.184769	0.548402	0.872846	ENSG00000162733	1.05485	1.97904	0.605489
														ENSG00000132196	1.05725	0.30878	0.108299	ENSG00000132196	2.73376	1.31313	0.425475
														ENSG00000185860	1.76326	5.3895	4.91272	ENSG00000185860	5.62414	2.64	0.811047
														ENSG00000117152	2.99575	4.50244	4.922	ENSG00000117152	2.85547	1.04443	0.280082
														ENSG00000143248	0.80277	5.54872	4.81312	ENSG00000143248	5.13715	2.61677	0.299538
														ENSG00000232892	3.38544	4.67684	1.63631	ENSG00000232892	0.744177	0.059538	2.16211
														ENSG00000232995	1.27752	3.30189	0.718811	ENSG00000232995	1.21297	0.118774	0.659349
														ENSG00000143228	0.959483	1.23102	0.726637	ENSG00000143228	2.34847	2.12724	0.00337888
														ENSG00000185630	2.11553	2.71637	2.38607	ENSG00000185630	0.663848	0.154773	0.213328
														ENSG00000269887	3.21242	3.82988	1.3089	ENSG00000269887	0.682255	0.621209	0.134334
														ENSG00000276359	4.20224	2.16625	0.688474	ENSG00000276359	1.96596	0.673938	0.503647
														ENSG00000233693	3.24579	4.17832	5.27366	ENSG00000233693	4.15174	1.46897	0.144911
														ENSG00000271917	4.60088	6.44952	3.07711	ENSG00000271917	3.41017	1.03928	0.284928
														ENSG00000238022	1.92976	2.60491	1.59495	ENSG00000238022	4.86184	2.51938	0.615602
														ENSG00000143171	2.72007	3.7356	6.03336	ENSG00000143171	8.23203	2.4215	0.647626
														ENSG00000143198	0.832722	1.42484	0.93135	ENSG00000143198	0.33752	0.944829	0.311026
														ENSG00000143149	0.541206	0.0937622	0.573673	ENSG00000143149	1.81434	2.24826	0.716866
														ENSG00000230175	2.02355	2.57646	0.364447	ENSG00000230175	5.02219	2.31987	0.889478
														ENSG00000215838	3.4209	4.82223	2.77291	ENSG00000215838	4.5414	0.599933	0.170436
														ENSG00000143183	0.081103	1.47938	0.647945	ENSG00000143183	3.10429	1.92605	0.222221
														ENSG00000224358	1.72596	1.11109	0.727042	ENSG00000224358	0.570735	0.76359	1.19779
														ENSG00000143179	0.796795	1.05163	0.465737	ENSG00000143179	3.08883	1.18884	0.26665
														ENSG00000236364	1.73935	3.5054	0.678519	ENSG00000236364	2.02338	0.615438	0.842529
														ENSG00000271527	2.58394	2.55902	4.07417	ENSG00000271527	5.28814	2.72835	0.22506
														ENSG00000188859	3.32855	3.91097	3.72343	ENSG00000188859	3.22717	1.89926	0.790574
														ENSG00000215835	2.29755	3.77666	3.71678	ENSG00000215835	7.56834	2.28919	0.425976
														ENSG00000143157	1.10683	1.63679	0.796372	ENSG00000143157	2.41092	1.21987	0.25612
														ENSG00000152382	0.868004	0.822548	0.654403	ENSG00000152382	2.20591	1.00378	0.478206
														ENSG00000225171	1.20273	4.61768	0.761136	ENSG00000225171	0.908903	1.38843	0.0813609
														ENSG00000143195	2.46324	0.0867131	1.97496	ENSG00000143195	6.88437	3.00879	0.471307
														ENSG00000143167	2.9143	3.7014	3.16512	ENSG00000143167	4.89476	1.61858	0.0491481
														ENSG00000198842	3.79692	4.2823	3.01904	ENSG00000198842	8.38046	2.06399	0.112269
														ENSG00000143190	0.324513	0.0774431	0.248881	ENSG00000143190	1.36792	0.202799	0.32383
														ENSG00000272033	2.53765	1.979	0.0407138	ENSG00000272033	1.82924	0.0430547	0.2578
														ENSG00000198821	3.34165	3.57482	3.84409	ENSG00000198821	6.40222	1.66281	0.756703
														ENSG00000233411	1.19599	0.0485057	1.03822	ENSG00000233411	1.56072	0.630777	1.16614
														ENSG00000143162	0.793648	1.54157	1.24811	ENSG00000143162	2.01773	1.01516	0.243988
														ENSG00000198771	3.19027	4.61702	5.37574	ENSG00000198771	5.0351	1.59743	0.374421
														ENSG00000197965	2.03333	1.66894	1.22294	ENSG00000197965	4.67756	2.44954	0.868422
														ENSG00000143199	2.50676	4.66525	2.54604	ENSG00000143199	5.06666	2.38014	0.552116
														ENSG00000250762	0.758012	2.04417	2.42924	ENSG00000250762	2.5923	0.586336	0.407449
														ENSG00000232194	0.783835	2.99996	0.0935827	ENSG00000232194	0.896798	0.638817	0.288298
														ENSG00000143158	1.30596	1.47503	1.09515	ENSG00000143158	2.43558	2.59056	0.984175
														ENSG00000143164	0.541891	1.41136	0.960041	ENSG00000143164	2.93228	2.46048	0.0112267
														ENSG00000224837	1.50604	1.95211	1.11484	ENSG00000224837	1.38803	1.09695	0.9085
														ENSG00000143147	2.56425	1.85064	1.02193	ENSG00000143147	0.766723	1.14896	0.290371
														ENSG00000143155	0.283767	1.49866	1.02372	ENSG00000143155	3.21	2.25959	0.136285
														ENSG00000213064	0.249991	0.69182	0.0645644	ENSG00000213064	1.6393	0.629096	0.906925
														ENSG00000143178	1.00912	3.88002	1.73095	ENSG00000143178	0.905974	1.26663	0.511567
														ENSG00000228697	3.85076	7.20438	4.57821	ENSG00000228697	6.6339	1.92169	0.0321305
														ENSG00000143196	4.28949	4.70832	3.9725	ENSG00000143196	0.0174441	0.724052	0.0743001
														ENSG00000235736	2.02355	4.25626	2.7897	ENSG00000235736	4.1624	1.50303	0.972868
														ENSG00000203601	0.872852	4.64787	2.58215	ENSG00000203601	2.64719	1.64684	0.312399
														ENSG00000143153	3.56485	3.91876	2.98233	ENSG00000143153	5.74624	5.90458	3.83475
														ENSG00000143156	1.29705	1.92275	2.02497	ENSG00000143156	1.34898	0.298945	0.464972
														ENSG00000117475	0.71474	2.20404	1.37402	ENSG00000117475	1.61376	2.27573	0.935786
														ENSG00000117479	0.199789	0.0567328	0.162859	ENSG00000117479	1.9745	1.09165	0.588131
														ENSG00000213062	0.729637	0.716129	0.0594064	ENSG00000213062	4.57233	0.427581	0.349979
														ENSG00000198734	2.01438	4.90605	3.92668	ENSG00000198734	5.07292	2.11226	0.0491054
														ENSG00000000460	0.169031	0.233126	1.45291	ENSG00000000460	0.393058	0.305208	0.296662
														ENSG00000188404	1.87062	2.14868	0.307017	ENSG00000188404	7.33175	2.8493	0.351019
														ENSG00000007908	1.53882	3.65449	3.08839	ENSG00000007908	2.58057	2.01148	1.63784
														ENSG00000171806	0.50914	1.27508	0.949284	ENSG00000171806	1.86546	1.6542	0.14155
														ENSG00000000457	0.0670809	0.15281	0.586471	ENSG00000000457	1.19904	0.84474	0.573837
														ENSG00000239494	2.44103	0.579186	2.78702	ENSG00000239494	0.56972	2.03074	0.48795
														ENSG00000075945	1.55704	1.95449	2.42731	ENSG00000075945	1.88305	0.168937	0.267756
														ENSG00000203740	2.90935	3.55598	2.24824	ENSG00000203740	2.98469	2.97218	0.70299
														ENSG00000231407	0.569148	3.94656	0.810705	ENSG00000231407	1.36838	0.583658	0.616503
														ENSG00000120370	0.670608	1.53878	1.59992	ENSG00000120370	2.8897	1.98289	0.161268
														ENSG00000116132	1.31008	0.663649	3.30443	ENSG00000116132	6.101	3.14733	1.68956
														ENSG00000271811	0.892434	1.69151	1.19038	ENSG00000271811	1.06225	2.08101	1.12934
														ENSG00000226552	1.27637	3.95243	1.61476	ENSG00000226552	2.59353	1.95652	1.23685
														ENSG00000007933	2.29307	3.77402	6.03336	ENSG00000007933	2.22277	2.77924	0.250392
														ENSG00000117507	3.29072	3.28454	4.98612	ENSG00000117507	1.67852	2.3388	0.125104
														ENSG00000094963	1.3614	3.07047	3.57488	ENSG00000094963	0.329153	0.0848085	0.56065
														ENSG00000010932	1.82735	4.73629	3.63601	ENSG00000010932	3.28241	2.32207	1.07056
														ENSG00000076258	1.46621	1.68145	0.487907	ENSG00000076258	1.87026	1.73445	0.0332086
														ENSG00000117523	0.763785	1.18763	0.040523	ENSG00000117523	1.80113	1.38989	0.592408
														ENSG00000230364	3.55477	4.83661	2.24824	ENSG00000230364	3.47834	2.14689	0.288649
														ENSG00000117533	1.24987	1.41734	0.854439	ENSG00000117533	3.13918	1.21029	1.00145
														ENSG00000010165	1.60926	1.05713	0.66377	ENSG00000010165	1.08799	0.456469	0.26829
														ENSG00000197959	0.403613	0.452714	0.217555	ENSG00000197959	5.56126	2.74361	0.13543
														ENSG00000135845	0.482613	0.80256	0.0345377	ENSG00000135845	1.57209	0.288813	0.872379
														ENSG00000180999	1.75051	4.24154	4.94602	ENSG00000180999	6.15559	2.40546	0.762903
														ENSG00000094975	0.14276	1.14853	0.958559	ENSG00000094975	0.69998	0.0467739	0.966882
														ENSG00000117586	0.101501	4.69995	3.68063	ENSG00000117586	4.39415	3.14781	0.163334
														ENSG00000231615	1.37824	2.8574	1.485	ENSG00000231615	3.84982	1.69821	0.2578
														ENSG00000203739	0.504288	1.47778	0.0370444	ENSG00000203739	1.92507	1.59943	0.464316
														ENSG00000117592	0.419136	1.75566	0.934586	ENSG00000117592	3.17949	2.51031	0.562497
														ENSG00000162753	0.569148	4.58535	5.963	ENSG00000162753	4.22142	3.21429	1.01368
														ENSG00000076321	0.414017	0.551214	0.372563	ENSG00000076321	0.538741	0.239328	0.22352
														ENSG00000120334	0.640777	0.634104	1.31048	ENSG00000120334	1.50072	1.35299	0.121553
														ENSG00000117593	0.793115	1.49752	1.12675	ENSG00000117593	2.17834	0.729401	0.16075
														ENSG00000270084	2.16794	0.862981	0.357169	ENSG00000270084	1.97624	2.63456	0.713591
														ENSG00000234741	0.947612	0.271781	0.149355	ENSG00000234741	4.54123	2.25228	0.0261126
														ENSG00000185278	0.317322	0.656342	0.187751	ENSG00000185278	1.39845	0.482008	0.610028
														ENSG00000117601	2.08985	4.4528	4.8169	ENSG00000117601	2.36312	2.28665	0.735824
														ENSG00000135870	0.0467019	0.154138	0.0887702	ENSG00000135870	1.79351	0.425633	0.699991
														ENSG00000236535	2.8872	1.16947	0.665621	ENSG00000236535	2.18017	1.35469	0.260602
														ENSG00000224977	2.76612	1.7092	2.45462	ENSG00000224977	1.49856	0.598589	1.4526
														ENSG00000227373	1.71734	3.18275	1.62377	ENSG00000227373	5.27894	1.84995	1.04491
														ENSG00000152061	0.455234	0.790314	0.921717	ENSG00000152061	0.481163	0.185662	0.352622
														ENSG00000237317	0.0889939	2.26128	0.752443	ENSG00000237317	1.56891	2.5043	0.763048
														ENSG00000203737	1.6805	1.43797	0.170279	ENSG00000203737	2.84737	0.81755	0.0468403
														ENSG00000237249	0.517204	2.51101	0.53552	ENSG00000237249	2.7629	1.95395	1.79715
														ENSG00000229531	2.00098	4.16877	0.898586	ENSG00000229531	4.20872	2.73903	0.212795
														ENSG00000252552	2.8388	3.32484	0.349325	ENSG00000252552	1.39223	0.026226	1.16614
														ENSG00000116161	0.280719	1.00471	0.496658	ENSG00000116161	1.65423	2.62232	0.10955
														ENSG00000120333	1.20182	0.494387	0.096347	ENSG00000120333	3.13772	1.86053	0.790178
														ENSG00000120332	2.94186	5.06019	4.38423	ENSG00000120332	5.70199	2.13906	0.0755574
														ENSG00000235750	1.60761	1.19307	0.779584	ENSG00000235750	3.40955	2.36911	1.06344
														ENSG00000116147	4.09866	4.45119	7.52868	ENSG00000116147	7.03582	1.91488	0.487261
														ENSG00000143207	0.379368	1.22456	0.93593	ENSG00000143207	2.40066	2.12338	0.462428
														ENSG00000252906	0.442172	0.915394	1.14348	ENSG00000252906	3.23767	1.43179	0.214081
														ENSG00000228686	1.85138	0.938907	0.0249108	ENSG00000228686	0.817024	0.187909	0.25994
														ENSG00000236021	3.01046	2.64057	2.44129	ENSG00000236021	3.86231	1.25921	1.43381
														ENSG00000116183	3.28632	5.01784	7.36204	ENSG00000116183	7.06975	2.71997	0.242057
														ENSG00000152092	3.53765	5.65909	6.57455	ENSG00000152092	6.92702	3.28381	0.305706
														ENSG00000198797	3.26048	5.22759	5.4875	ENSG00000198797	5.78519	2.21084	0.374571
														ENSG00000254154	1.2754	4.03763	3.88849	ENSG00000254154	0.869979	1.7891	0.695483
														ENSG00000242193	0.0938355	0.145117	0.814762	ENSG00000242193	3.94094	2.17967	0.609381
														ENSG00000224687	0.0673472	0.492091	0.647572	ENSG00000224687	2.03323	1.18704	0.0376536
														ENSG00000075391	1.30813	1.4008	1.47835	ENSG00000075391	3.52636	2.08706	0.295878
														ENSG00000270575	2.1855	1.19513	0.88705	ENSG00000270575	2.37649	0.907769	0.750185
														ENSG00000213058	0.336765	1.69405	0.487168	ENSG00000213058	2.34295	1.10121	0.497094
														ENSG00000188585	5.74692	5.03458	2.89732	ENSG00000188585	4.76764	1.29871	0.168067
														ENSG00000240021	2.49052	2.97073	5.65141	ENSG00000240021	8.58968	2.52432	0.60978
														ENSG00000213057	2.49307	2.95136	5.47278	ENSG00000213057	3.60573	2.65561	0.318173
														ENSG00000116191	1.47016	1.82524	2.0513	ENSG00000116191	2.5083	2.3701	0.35983
														ENSG00000116194	0.378727	1.93062	0.336653	ENSG00000116194	3.76862	2.98917	0.912279
														ENSG00000116199	1.48843	1.82737	1.2599	ENSG00000116199	2.56014	1.65247	0.743564
														ENSG00000186283	1.67641	1.34698	1.14703	ENSG00000186283	2.70177	1.3679	0.432179
														ENSG00000143322	1.82201	2.32929	1.66195	ENSG00000143322	0.136381	0.369739	0.268934
														ENSG00000225711	1.78031	4.90189	1.245	ENSG00000225711	4.95229	1.46768	0.688888
														ENSG00000057252	0.794967	1.89808	1.36966	ENSG00000057252	0.0500961	1.53658	0.928604
														ENSG00000162779	2.28199	4.6368	3.53055	ENSG00000162779	5.79687	1.9076	0.220011
														ENSG00000236539	2.90011	5.57615	5.92681	ENSG00000236539	6.83582	2.71229	0.332637
														ENSG00000227141	3.51968	4.35667	2.27203	ENSG00000227141	5.53461	2.24613	0.759749
														ENSG00000162782	0.878219	1.37387	0.493695	ENSG00000162782	6.55924	2.19052	0.448732
														ENSG00000231966	2.44103	4.09044	0.583517	ENSG00000231966	0.82978	1.95835	0.21382
														ENSG00000169905	0.622401	1.3178	1.04413	ENSG00000169905	2.65249	1.82127	0.0748469
														ENSG00000272906	1.55464	1.52787	0.611625	ENSG00000272906	0.0677949	0.169627	2.52906
														ENSG00000143337	0.382478	1.17771	0.691593	ENSG00000143337	2.80089	1.8723	0.322398
														ENSG00000260360	1.99611	3.27207	3.69011	ENSG00000260360	4.96851	2.84034	1.14749
														ENSG00000135837	0.105666	0.687894	0.573499	ENSG00000135837	1.69407	1.52432	0.579373
														ENSG00000235145	4.00806	2.51101	0.365018	ENSG00000235145	2.08172	0.672387	1.06792
														ENSG00000116260	2.91516	2.26727	0.771923	ENSG00000116260	0.799973	0.692475	0.408769
														ENSG00000121454	1.1178	0.0548722	0.249135	ENSG00000121454	2.59103	0.219499	0.00949376
														ENSG00000230124	0.413408	1.16349	0.438955	ENSG00000230124	1.58038	1.29108	0.666993
														ENSG00000235060	2.76302	2.06604	1.87735	ENSG00000235060	4.06688	1.27541	0.42693
														ENSG00000143324	0.609362	1.53836	1.23005	ENSG00000143324	1.85722	0.711527	0.609604
														ENSG00000135835	1.01882	0.31862	1.60848	ENSG00000135835	3.69174	1.34593	0.685415
														ENSG00000251520	1.26174	0.169879	1.65908	ENSG00000251520	0.90768	0.55143	0.412179
														ENSG00000270711	1.61742	3.67828	3.07711	ENSG00000270711	2.51596	1.93358	0.100458
														ENSG00000135823	0.862565	1.20301	0.575603	ENSG00000135823	3.38681	1.27125	0.206708
														ENSG00000153029	1.68502	0.286206	0.912257	ENSG00000153029	1.24584	0.969073	0.917236
														ENSG00000162783	1.10038	1.32082	0.216123	ENSG00000162783	5.93184	0.789862	1.32593
														ENSG00000237292	3.79063	4.78472	1.96173	ENSG00000237292	0.400548	0.343099	0.896036
														ENSG00000225359	4.32435	3.21145	3.82916	ENSG00000225359	4.66582	1.59838	0.939357
														ENSG00000198216	3.96942	5.10374	7.85943	ENSG00000198216	7.05055	2.41725	0.384907
														ENSG00000228918	1.99401	5.46668	6.29156	ENSG00000228918	5.30293	2.9968	0.548161
														ENSG00000135821	0.123431	0.211941	0.72324	ENSG00000135821	1.65901	0.0815289	0.37784
														ENSG00000203730	3.39926	4.61768	0.194625	ENSG00000203730	3.66057	1.98501	0.511634
														ENSG00000135828	1.42708	1.34479	0.0720644	ENSG00000135828	0.469347	1.34462	0.60584
														ENSG00000143333	1.8256	2.96153	3.73249	ENSG00000143333	0.7312	1.29431	1.40983
														ENSG00000261504	2.32724	4.01961	0.10093	ENSG00000261504	1.47558	0.427581	0.0319065
														ENSG00000135824	2.39764	4.21266	6.13426	ENSG00000135824	6.32476	2.83781	0.224393
														ENSG00000135838	0.631145	1.88594	1.09246	ENSG00000135838	2.78863	1.76542	0.473332
														ENSG00000135829	0.291695	0.948881	0.294726	ENSG00000135829	2.06779	1.83285	0.397692
														ENSG00000135862	1.72726	1.62906	0.719646	ENSG00000135862	3.12364	1.61709	0.368776
														ENSG00000224468	2.11363	1.38281	1.26476	ENSG00000224468	1.18517	0.3214	0.413405
														ENSG00000058085	4.97168	5.5977	4.64448	ENSG00000058085	1.68917	1.28285	0.785555
														ENSG00000157064	0.857242	0.958127	0.989254	ENSG00000157064	3.44674	1.77984	0.615606
														ENSG00000232860	2.3266	0.990392	2.74055	ENSG00000232860	0.758754	0.257337	0.539545
														ENSG00000116698	0.926936	1.5804	0.604099	ENSG00000116698	2.7157	1.23895	0.630104
														ENSG00000116701	5.26861	3.1729	4.74455	ENSG00000116701	1.97279	0.508073	0.571328
														ENSG00000162704	0.89102	1.90301	1.08999	ENSG00000162704	2.47546	1.73495	0.00136179
														ENSG00000143344	0.199493	0.437759	0.234737	ENSG00000143344	1.16593	0.594498	0.322398
														ENSG00000198756	0.479889	1.72991	0.617768	ENSG00000198756	2.60434	1.83061	0.539617
														ENSG00000198860	0.00846647	1.16549	1.28855	ENSG00000198860	3.02337	2.118	1.22874
														ENSG00000271387	2.44103	1.68281	3.53771	ENSG00000271387	4.54698	2.61992	0.0319065
														ENSG00000116667	1.68331	1.53188	0.292802	ENSG00000116667	0.0744392	0.7062	1.01644
														ENSG00000116406	0.579382	1.59713	1.22329	ENSG00000116406	2.40086	2.05405	0.555494
														ENSG00000135842	2.71866	2.40494	1.91729	ENSG00000135842	3.42065	1.37343	0.759312
														ENSG00000121481	0.122144	0.377306	0.043018	ENSG00000121481	1.91466	1.06187	0.3158
														ENSG00000121486	1.90456	1.14299	1.35411	ENSG00000121486	3.03471	0.96385	0.400626
														ENSG00000116668	0.0316694	0.631252	0.999427	ENSG00000116668	0.148306	0.585366	0.259765
														ENSG00000238061	0.260317	0.696072	0.744132	ENSG00000238061	1.21618	0.0774555	0.467465
														ENSG00000279838	1.63882	2.32562	3.80508	ENSG00000279838	0.353844	2.09324	0.837397
														ENSG00000116679	0.982754	1.73987	1.69779	ENSG00000116679	1.7556	1.64894	0.637796
														ENSG00000273004	0.0038054	0.696072	0.0391865	ENSG00000273004	5.37844	1.50918	0.700507
														ENSG00000261024	1.80855	3.42856	1.11626	ENSG00000261024	4.07061	1.63371	1.16356
														ENSG00000143341	0.843465	1.07888	0.592723	ENSG00000143341	4.07569	3.36509	0.30191
														ENSG00000224691	1.23367	3.82988	2.12082	ENSG00000224691	4.71259	2.43659	1.00526
														ENSG00000116690	3.30296	3.19713	2.20583	ENSG00000116690	3.41052	1.41004	0.465402
														ENSG00000047410	0.161077	1.09735	0.776824	ENSG00000047410	1.84989	1.92133	0.232953
														ENSG00000157181	0.634102	0.979164	0.798342	ENSG00000157181	2.70493	1.39389	0.534678
														ENSG00000229739	2.02355	2.7916	3.26945	ENSG00000229739	1.56891	0.96593	0.547093
														ENSG00000116703	0.727842	2.66481	0.617864	ENSG00000116703	1.15121	1.71211	0.848268
														ENSG00000073756	0.960117	0.18412	0.861357	ENSG00000073756	1.47078	2.38896	1.70353
														ENSG00000273129	1.23027	2.77648	0.290773	ENSG00000273129	2.40561	2.22909	0.242122
														ENSG00000116711	0.384038	0.173953	0.0661377	ENSG00000116711	0.67177	3.42392	2.33076
														ENSG00000230987	0.258852	1.42025	0.747548	ENSG00000230987	2.51019	2.51767	0.33669
														ENSG00000162670	3.6813	5.60859	5.10722	ENSG00000162670	6.16493	1.82357	0.299623
														ENSG00000226723	0.872852	2.92704	0.00387098	ENSG00000226723	0.388852	0.372895	1.69893
														ENSG00000231767	0.0256724	1.27424	0.992373	ENSG00000231767	1.24872	0.445151	0.786451
														ENSG00000116741	1.63984	2.01737	1.43903	ENSG00000116741	5.35442	1.5316	0.409526
														ENSG00000234473	0.207443	0.29162	2.10069	ENSG00000234473	2.72423	2.07428	2.40299
														ENSG00000116750	0.196494	1.52158	1.09185	ENSG00000116750	3.19922	2.47952	0.172389
														ENSG00000116747	0.000200614	1.03898	0.886374	ENSG00000116747	3.36468	2.17409	0.455952
														ENSG00000023572	0.414767	2.31676	1.64025	ENSG00000023572	2.33246	1.156	0.50435
														ENSG00000134371	0.265552	1.47838	1.01136	ENSG00000134371	2.44054	1.63766	0.507498
														ENSG00000162630	1.84418	1.49772	0.659566	ENSG00000162630	1.65581	0.78625	1.255
														ENSG00000276735	1.42205	2.78596	1.01557	ENSG00000276735	1.65093	2.3331	0.7033
														ENSG00000162687	0.91544	0.421522	0.875316	ENSG00000162687	2.0035	2.2893	0.818976
														ENSG00000000971	5.20449	2.96769	4.32813	ENSG00000000971	0.471211	3.57632	0.447761
														ENSG00000244414	0.821929	4.57814	2.24824	ENSG00000244414	0.25515	2.93456	0.331633
														ENSG00000066279	0.860614	0.681294	1.01553	ENSG00000066279	2.60715	2.87283	0.238113
														ENSG00000235748	1.48813	1.42463	0.157387	ENSG00000235748	1.35191	0.0745159	0.574703
														ENSG00000177888	0.062226	1.04961	0.746926	ENSG00000177888	3.07641	1.62887	0.35022
														ENSG00000134376	0.566282	5.21388	3.48145	ENSG00000134376	4.58799	2.79812	0.392604
														ENSG00000213047	1.0287	0.76993	1.3938	ENSG00000213047	1.41418	0.853991	0.347583
														ENSG00000213046	0.213282	2.35326	0.66804	ENSG00000213046	4.66768	2.06577	0.120192
														ENSG00000233040	0.851372	4.25626	0.55722	ENSG00000233040	3.96851	0.440886	0.377732
														ENSG00000143355	1.25869	0.174712	0.763082	ENSG00000143355	8.19471	1.83546	0.238813
														ENSG00000151414	1.30472	2.2352	1.48087	ENSG00000151414	3.26407	2.18744	0.616917
														ENSG00000232824	4.24897	5.26591	3.32671	ENSG00000232824	4.873	0.36689	0.224934
														ENSG00000081237	1.61742	4.86537	5.06635	ENSG00000081237	5.27116	1.84681	0.206506
														ENSG00000229989	0.272417	0.656537	2.02802	ENSG00000229989	3.47612	1.7284	1.55287
														ENSG00000231718	1.23367	3.56752	1.90279	ENSG00000231718	4.07374	1.72849	0.689561
														ENSG00000116833	1.55314	0.00427468	1.87644	ENSG00000116833	4.93821	2.58989	0.856642
														ENSG00000203721	0.732329	2.71871	0.024829	ENSG00000203721	3.7117	2.3332	0.447963
														ENSG00000162702	0.0397623	0.882918	0.778625	ENSG00000162702	2.90936	1.50508	0.0525459
														ENSG00000118193	0.157346	1.2476	1.3093	ENSG00000118193	1.71258	1.6503	0.311222
														ENSG00000118197	0.703828	1.08086	1.12454	ENSG00000118197	2.33751	1.74127	0.604872
														ENSG00000118200	1.19275	1.81083	1.13794	ENSG00000118200	1.7309	0.0708769	1.24915
														ENSG00000231333	0.821929	1.19513	0.0590774	ENSG00000231333	0.913991	1.00474	0.0922794
														ENSG00000163362	3.96217	4.23055	3.47548	ENSG00000163362	2.05248	1.83143	0.516891
														ENSG00000233217	1.50316	3.59016	1.30133	ENSG00000233217	7.3886	2.92136	1.0333
														ENSG00000116852	0.522978	1.43573	0.918201	ENSG00000116852	2.45277	1.55962	0.886956
														ENSG00000081248	4.11691	2.98443	6.53408	ENSG00000081248	6.62866	2.26737	0.735246
														ENSG00000232237	0.948079	0.878852	2.26202	ENSG00000232237	3.3784	0.168661	0.658403
														ENSG00000116857	0.49404	0.985698	0.0151331	ENSG00000116857	2.35069	1.22897	0.106079
														ENSG00000163395	5.07171	3.72879	3.71965	ENSG00000163395	6.67844	1.13935	0.432972
														ENSG00000081277	0.825442	1.40315	0.365314	ENSG00000081277	2.61536	0.560683	1.20327
														ENSG00000118194	0.929651	1.11182	2.40902	ENSG00000118194	2.04104	1.14324	0.753585
														ENSG00000159166	1.92058	2.64577	1.18838	ENSG00000159166	2.86779	1.69676	0.152519
														ENSG00000159173	1.6352	1.6754	1.14625	ENSG00000159173	2.90522	1.03207	0.661632
														ENSG00000174307	5.01891	4.52617	3.32882	ENSG00000174307	4.48658	1.46026	0.1045
														ENSG00000159176	0.0223634	0.91016	0.240986	ENSG00000159176	1.35827	0.543502	0.417016
														ENSG00000223396	1.52907	1.45822	0.517401	ENSG00000223396	0.405183	1.26548	0.299961
														ENSG00000134369	1.70231	0.125734	0.322489	ENSG00000134369	1.90458	0.243204	0.203515
														ENSG00000236390	3.60125	2.40271	0.228899	ENSG00000236390	4.14249	0.339724	0.574703
														ENSG00000231871	2.47798	3.47125	1.66638	ENSG00000231871	2.73112	0.834685	0.229494
														ENSG00000235121	0.821929	2.51483	1.31022	ENSG00000235121	2.05569	0.371032	0.454108
														ENSG00000198700	1.0974	1.28698	0.996343	ENSG00000198700	1.92148	1.0534	0.21178
														ENSG00000198892	3.16899	2.89677	3.07786	ENSG00000198892	0.335489	0.516478	1.04946
														ENSG00000163431	3.88506	2.36775	2.96156	ENSG00000163431	5.4976	0.487713	0.549414
														ENSG00000134375	0.0669703	1.61079	0.806972	ENSG00000134375	2.89364	2.21611	0.00698677
														ENSG00000176393	2.40313	1.99486	0.515503	ENSG00000176393	2.41158	1.44558	0.541934
														ENSG00000234678	0.272407	0.916301	0.384716	ENSG00000234678	2.20178	1.61174	0.305415
														ENSG00000163435	0.22742	0.161127	1.41268	ENSG00000163435	0.806477	0.706297	0.0644503
														ENSG00000249007	2.69054	0.538101	2.35446	ENSG00000249007	1.36361	0.590616	1.13819
														ENSG00000170075	1.45749	0.141062	0.519477	ENSG00000170075	3.63663	1.6076	0.613265
														ENSG00000143862	2.84775	3.10939	0.948791	ENSG00000143862	2.21824	0.446282	0.0564171
														ENSG00000143851	4.95701	2.88564	5.17918	ENSG00000143851	4.81996	1.59085	0.250009
														ENSG00000243323	4.01355	2.46269	5.06514	ENSG00000243323	6.071	1.49253	0.550584
														ENSG00000133067	0.37853	0.127018	2.47695	ENSG00000133067	6.02408	1.21206	0.244194
														ENSG00000077152	0.348553	1.99326	1.8539	ENSG00000077152	2.80237	2.8547	0.722253
														ENSG00000077157	0.276914	0.270995	0.489362	ENSG00000077157	1.54302	0.557022	0.236013
														ENSG00000232626	2.01994	3.15159	1.36341	ENSG00000232626	5.93911	0.927432	0.798527
														ENSG00000236439	0.519298	1.35305	0.583517	ENSG00000236439	1.56302	1.57503	1.67055
														ENSG00000253042	1.42205	1.40704	2.67679	ENSG00000253042	1.61133	0.372895	1.26693
														ENSG00000143858	1.89753	2.33771	0.243444	ENSG00000143858	3.96006	2.16175	0.782254
														ENSG00000117139	0.648219	1.14898	0.0140887	ENSG00000117139	1.28951	0.0606588	0.717595
														ENSG00000235449	4.24897	0.966207	2.50012	ENSG00000235449	0.197969	0.169627	0.50353
														ENSG00000226148	0.977247	1.70943	0.915512	ENSG00000226148	2.91186	1.22909	0.359227
														ENSG00000228288	0.239517	0.397983	1.32577	ENSG00000228288	1.00708	0.954296	0.572167
														ENSG00000184774	4.00054	5.10885	2.99917	ENSG00000184774	3.90461	1.9944	0.626057
														ENSG00000214796	0.270564	1.21561	0.167956	ENSG00000214796	4.24094	1.80813	0.103839
														ENSG00000183155	1.18626	2.34297	1.53358	ENSG00000183155	1.65777	1.69183	0.513569
														ENSG00000117153	0.614934	0.998997	1.21434	ENSG00000117153	2.66945	1.95556	0.290431
														ENSG00000230280	0.442618	3.02003	2.12951	ENSG00000230280	3.56538	1.76129	0.193811
														ENSG00000159346	1.62079	2.07591	1.0591	ENSG00000159346	2.62458	1.53272	0.247395
														ENSG00000159348	1.98979	2.3553	1.07771	ENSG00000159348	1.52343	0.0185488	0.537164
														ENSG00000163444	0.251518	0.369011	0.593134	ENSG00000163444	2.37326	1.12641	0.633369
														ENSG00000143847	0.346953	2.20628	2.49109	ENSG00000143847	1.26805	0.667308	0.182346
														ENSG00000122180	2.99756	3.49115	0.360034	ENSG00000122180	4.33438	1.68544	1.61137
														ENSG00000163485	0.239812	0.230919	0.860207	ENSG00000163485	2.62912	1.60555	0.721619
														ENSG00000224671	4.11096	1.40704	2.41383	ENSG00000224671	4.96851	1.52714	1.25365
														ENSG00000133055	4.46874	1.31814	5.60841	ENSG00000133055	6.35994	0.731827	0.602608
														ENSG00000133048	2.25484	1.69804	2.03155	ENSG00000133048	1.27184	1.36781	1.98076
														ENSG00000133063	2.70114	4.06826	6.19871	ENSG00000133063	6.47147	2.63664	1.048
														ENSG00000231507	2.99756	3.68387	3.95659	ENSG00000231507	4.2897	1.48519	0.994121
														ENSG00000233791	3.01046	1.9542	5.32566	ENSG00000233791	3.93793	0.849511	0.664439
														ENSG00000159388	3.96302	3.82358	5.2005	ENSG00000159388	1.6837	0.806518	1.61037
														ENSG00000122176	2.64264	2.58139	4.62866	ENSG00000122176	0.741043	2.85794	0.860811
														ENSG00000188783	0.670229	1.13966	1.71182	ENSG00000188783	4.56236	1.03266	1.11885
														ENSG00000058668	2.16717	1.78156	1.25023	ENSG00000058668	4.66383	0.930074	0.588269
														ENSG00000236035	1.44609	0.26956	0.507653	ENSG00000236035	0.158028	0.879563	0.149689
														ENSG00000221643	0.633202	1.6654	1.96341	ENSG00000221643	3.23767	1.38495	2.91135
														ENSG00000122188	3.97876	3.59584	4.84827	ENSG00000122188	4.0313	1.15348	0.624754
														ENSG00000058673	0.524758	1.06144	0.703252	ENSG00000058673	2.96203	2.16955	0.00225591
														ENSG00000257315	0.289865	0.51745	0.387293	ENSG00000257315	2.85057	2.02906	0.622971
														ENSG00000223505	2.18382	2.67795	0.832526	ENSG00000223505	1.83868	0.711932	0.120626
														ENSG00000182004	0.178926	1.45099	0.33597	ENSG00000182004	3.4179	3.06741	0.433172
														ENSG00000236430	2.77037	2.71593	1.52815	ENSG00000236430	4.08543	0.957378	0.627794
														ENSG00000143842	2.43696	2.16287	0.565268	ENSG00000143842	2.19471	0.0803501	0.260867
														ENSG00000143845	1.4043	0.955436	0.0486988	ENSG00000143845	2.52412	2.31941	0.433072
														ENSG00000230550	1.5301	2.34853	2.21238	ENSG00000230550	5.0588	1.77966	1.1387
														ENSG00000174567	1.03498	1.50041	1.59978	ENSG00000174567	7.49223	2.77924	0.161483
														ENSG00000143850	1.88687	2.21639	0.525205	ENSG00000143850	4.56264	1.91118	0.347638
														ENSG00000226330	1.38054	0.847607	1.22821	ENSG00000226330	1.83868	0.980283	0.218897
														ENSG00000158615	0.0957102	1.01916	0.124763	ENSG00000158615	3.75026	1.85871	0.162791
														ENSG00000133056	0.795908	0.741103	1.06461	ENSG00000133056	0.0152248	1.06323	0.074913
														ENSG00000198625	1.61154	1.55426	0.217832	ENSG00000198625	1.77147	1.27616	1.2656
														ENSG00000236779	1.0478	2.94279	2.7897	ENSG00000236779	2.00289	0.272091	0.511424
														ENSG00000170382	2.44443	4.10823	4.01379	ENSG00000170382	5.22511	1.81028	0.617877
														ENSG00000228153	4.60088	3.04329	2.05767	ENSG00000228153	5.8283	0.401776	0.569315
														ENSG00000163531	2.1715	2.5748	1.90355	ENSG00000163531	6.59314	1.93929	0.667253
														ENSG00000184144	4.72254	3.02842	4.32452	ENSG00000184144	6.42952	2.31845	0.744852
														ENSG00000174529	0.536189	0.808861	0.0794699	ENSG00000174529	0.87289	2.66758	0.0308798
														ENSG00000117222	0.495595	0.863027	0.536377	ENSG00000117222	2.50416	1.94199	0.319022
														ENSG00000271580	2.01994	3.64113	0.61567	ENSG00000271580	0.343631	0.132881	0.198384
														ENSG00000133059	1.2076	0.0720247	0.26797	ENSG00000133059	0.996438	0.643706	0.175459
														ENSG00000133069	2.08864	1.16715	0.121795	ENSG00000133069	2.46262	1.08186	0.684898
														ENSG00000163545	2.67208	2.9361	0.824797	ENSG00000163545	1.50992	0.604281	0.791606
														ENSG00000162873	0.768778	2.40074	4.34572	ENSG00000162873	6.40364	1.52789	0.18371
														ENSG00000235363	0.311093	2.19067	0.396282	ENSG00000235363	0.683028	0.587111	1.1462
														ENSG00000226235	1.42718	3.83335	4.35977	ENSG00000226235	4.56594	1.62344	0.154616
														ENSG00000186007	1.3962	0.0285293	1.28422	ENSG00000186007	3.54268	0.645146	0.170717
														ENSG00000117266	1.81004	1.53708	0.554315	ENSG00000117266	3.73464	0.927808	1.01545
														ENSG00000174514	0.333424	2.22921	1.11086	ENSG00000174514	2.13763	1.08186	0.237309
														ENSG00000158711	0.471014	1.55273	1.09466	ENSG00000158711	3.56753	2.22667	0.561245
														ENSG00000236942	3.17388	0.699669	2.21238	ENSG00000236942	1.03566	0.621721	1.41996
														ENSG00000158715	2.31631	1.3794	0.686824	ENSG00000158715	0.00675212	0.915618	0.000981576
														ENSG00000069275	0.176893	0.895526	0.245507	ENSG00000069275	2.67929	1.87392	0.192792
														ENSG00000201944	0.183087	0.0590881	1.77189	ENSG00000201944	2.22103	0.759154	3.23821
														ENSG00000117280	2.51395	2.69026	2.68777	ENSG00000117280	1.84876	0.145669	0.586363
														ENSG00000133065	1.1512	0.874264	0.257875	ENSG00000133065	1.71419	0.319686	0.40687
														ENSG00000162877	2.56883	2.95628	1.76265	ENSG00000162877	3.89047	1.34314	0.22394
														ENSG00000174502	3.02283	2.94187	0.961169	ENSG00000174502	4.84239	2.04752	0.639851
														ENSG00000276600	0.208152	1.55786	0.259631	ENSG00000276600	2.7958	1.64766	0.129204
														ENSG00000263961	3.46834	3.48588	5.51916	ENSG00000263961	5.50433	2.5802	1.14406
														ENSG00000198049	4.30287	4.40158	3.03195	ENSG00000198049	7.78221	1.11476	0.803612
														ENSG00000196550	1.19617	0.758692	0.554097	ENSG00000196550	0.126517	1.44711	0.353586
														ENSG00000266028	1.40288	0.77456	0.845104	ENSG00000266028	0.576116	1.12248	0.404877
														ENSG00000263528	0.363788	1.59443	0.877396	ENSG00000263528	3.90407	1.64134	0.288871
														ENSG00000162888	6.16254	1.02926	2.47497	ENSG00000162888	0.504335	0.0294075	0.429253
														ENSG00000266094	0.147104	1.42041	0.423252	ENSG00000266094	0.974055	0.122129	0.70523
														ENSG00000279946	5.15361	3.80161	3.21986	ENSG00000279946	5.43107	1.2237	0.307421
														ENSG00000143486	0.459693	0.449597	0.269243	ENSG00000143486	1.90596	0.576901	0.11627
														ENSG00000237605	1.42205	2.67795	0.219376	ENSG00000237605	1.94549	1.69464	0.586764
														ENSG00000143479	0.137592	1.14301	0.684755	ENSG00000143479	0.481271	1.09041	0.419702
														ENSG00000162889	2.53401	2.60272	1.11513	ENSG00000162889	2.18702	1.32587	0.0217605
														ENSG00000224114	0.724859	1.04101	0.361673	ENSG00000224114	2.52262	0.724921	0.0834793
														ENSG00000136634	0.0878836	5.34826	2.57681	ENSG00000136634	2.60489	1.23477	1.2195
[truncated: 20,083 more rows]

## Sheet: Figure 2c
Figure 1c
	log2FoldChange	padj	-log10(pvalue)
ENSG00000227232	-1.02514	0.0637689	1.19539
ENSG00000233750	0.871362	0.260782	0.583723
ENSG00000268903	-0.781822	0.187015	0.728123
ENSG00000269981	-0.64314	0.238424	0.62265
ENSG00000279928	1.06827	0.0932066	1.03055
ENSG00000279457	-0.221963	0.674953	0.170727
ENSG00000228463	1.44215	0.0373265	1.42798
ENSG00000225972	1.75716	0.0128877	1.88982
ENSG00000225630	-1.20784	0.0139319	1.85599
ENSG00000276171	-1.80226	0.0100418	1.99819
ENSG00000237973	-0.847219	0.0666356	1.17629
ENSG00000229344	0.397387	0.408142	0.389188
ENSG00000248527	-0.641005	0.173549	0.760577
ENSG00000198744	-0.25987	0.701279	0.154109
ENSG00000229376	0.812453	0.247694	0.606085
ENSG00000235373	1.36265	0.0495489	1.30497
ENSG00000228327	0.117259	0.781795	0.106907
ENSG00000237491	0.618466	0.211309	0.675082
ENSG00000230092	-0.332405	0.621299	0.206699
ENSG00000177757	1.0355	0.143955	0.841772
ENSG00000228794	-0.0137603	0.970539	0.0129872
ENSG00000225880	1.09704	0.0443053	1.35354
ENSG00000230699	1.399	0.0127395	1.89485
ENSG00000223764	1.5142	0.0246278	1.60857
ENSG00000187634	-0.173936	0.810455	0.0912712
ENSG00000188976	-1.18862	NA	#VALUE!
ENSG00000187961	-0.880299	0.0556563	1.25449
ENSG00000187583	-0.712138	0.153746	0.813197
ENSG00000187642	0.215116	0.686469	0.163379
ENSG00000272512	-0.391422	0.486634	0.312798
ENSG00000188290	-1.98668	0.00487983	2.3116
ENSG00000187608	-1.98942	0.00405166	2.39237
ENSG00000188157	-1.78563	0.0208512	1.68087
ENSG00000217801	0.343316	0.635835	0.196655
ENSG00000237330	0.163106	0.842589	0.074384
ENSG00000131591	-0.581092	0.154914	0.80991
ENSG00000223823	1.62406	0.0308388	1.5109
ENSG00000207730	-0.0248637	0.977522	0.00987326
ENSG00000272141	-0.334864	0.547512	0.261607
ENSG00000162571	1.98435	0.0117412	1.93029
ENSG00000186891	-2.04303	0.0111146	1.95411
ENSG00000078808	-1.82489	0.00914386	2.03887
ENSG00000176022	-1.18606	0.0322285	1.49176
ENSG00000184163	-0.684493	0.262383	0.581064
ENSG00000160087	-1.18619	0.0247505	1.60642
ENSG00000230415	0.623849	0.509328	0.293002
ENSG00000162572	0.357487	0.542747	0.265402
ENSG00000131584	-0.868244	0.0899245	1.04612
ENSG00000169972	-1.15185	0.0370205	1.43156
ENSG00000127054	-0.872728	0.074016	1.13067
ENSG00000224051	-1.51714	0.030399	1.51714
ENSG00000169962	-0.71617	0.267021	0.573454
ENSG00000107404	-1.84968	0.0075273	2.12336
ENSG00000162576	-0.82191	0.12287	0.910553
ENSG00000175756	-1.43434	0.0116354	1.93422
ENSG00000221978	-0.451099	0.365149	0.43753
ENSG00000224870	-0.668271	0.184936	0.732979
ENSG00000242485	-1.272	0.0194412	1.71128
ENSG00000272455	0.100016	0.829827	0.0810122
ENSG00000235098	0.459158	0.523556	0.281037
ENSG00000225285	-0.175417	0.792559	0.100969
ENSG00000179403	-1.18277	0.0469836	1.32805
ENSG00000215915	0.331305	0.429167	0.367374
ENSG00000160072	-0.884874	0.029868	1.52479
ENSG00000197785	-1.0185	0.0703719	1.1526
ENSG00000205090	0.678869	0.388801	0.410272
ENSG00000160075	-0.988218	0.0376106	1.42469
ENSG00000215014	1.20207	0.0149029	1.82673
ENSG00000228594	-1.49818	0.0376066	1.42474
ENSG00000272106	0.588904	0.167947	0.774827
ENSG00000197530	-0.840712	0.0675407	1.17043
ENSG00000248333	-0.963382	0.0323569	1.49003
ENSG00000189339	-0.0898145	0.837323	0.077107
ENSG00000269737	1.02733	0.0517476	1.28611
ENSG00000269227	0.116941	0.860709	0.0651436
ENSG00000008128	0.565367	0.195874	0.708024
ENSG00000268575	0.104954	0.84087	0.0752713
ENSG00000227775	-0.0887512	0.869199	0.0608805
ENSG00000215790	0.1507	0.76438	0.116691
ENSG00000008130	-0.843413	0.0752614	1.12343
ENSG00000078369	-1.5618	0.0164807	1.78303
ENSG00000231050	1.49459	0.0584374	1.23331
ENSG00000169885	1.21887	0.04636	1.33386
ENSG00000178821	0.0618068	0.915762	0.0382176
ENSG00000142609	2.23927	0.0151364	1.81998
ENSG00000233542	2.05867	0.0101787	1.99231
ENSG00000067606	-0.133944	0.809679	0.0916872
ENSG00000271806	1.35783	0.0495961	1.30455
ENSG00000182873	0.378447	0.536393	0.270517
ENSG00000162585	-0.695094	0.0805255	1.09407
ENSG00000157933	-1.22854	0.0977562	1.00986
ENSG00000116151	0.0627102	0.861955	0.0645153
ENSG00000157916	-1.22177	0.00795205	2.09952
ENSG00000157911	-0.814198	0.0516555	1.28688
ENSG00000149527	-0.723281	0.163197	0.787287
ENSG00000157881	-0.921047	0.0470989	1.32699
ENSG00000197921	-1.1406	0.184971	0.732896
ENSG00000272449	-0.752236	0.345478	0.461579
ENSG00000238164	1.6335	0.0397594	1.40056
ENSG00000157873	-0.512534	0.490764	0.309127
ENSG00000225931	1.19681	0.0803445	1.09504
ENSG00000157870	-1.46373	0.0172728	1.76264
ENSG00000215912	1.4118	0.0569257	1.24469
ENSG00000142611	1.62018	0.0352442	1.45291
ENSG00000272235	2.31623	0.0116354	1.93422
ENSG00000130762	-1.03221	0.0444314	1.35231
ENSG00000162591	0.557523	0.24202	0.616149
ENSG00000158109	-1.61229	0.0100418	1.99819
ENSG00000116213	-0.501218	0.193254	0.713871
ENSG00000078900	-0.466523	0.332819	0.477792
ENSG00000227372	-0.431552	0.2313	0.635824
ENSG00000162592	2.05589	0.0245964	1.60913
ENSG00000235169	0.0167838	0.981774	0.00798865
ENSG00000130764	-0.809342	0.134258	0.872059
ENSG00000272153	1.09409	0.0320712	1.49389
ENSG00000116198	-0.830497	0.0440124	1.35643
ENSG00000169598	0.0544062	0.869896	0.0605328
ENSG00000198912	-1.15954	0.0194609	1.71084
ENSG00000236423	1.6421	0.0127501	1.89449
ENSG00000233304	2.09803	0.0156907	1.80436
ENSG00000196581	2.28984	0.0142823	1.8452
ENSG00000131697	0.316453	0.279666	0.55336
ENSG00000069424	1.51274	0.0277465	1.55679
ENSG00000116254	-0.0965074	0.904469	0.0436065
ENSG00000116251	-0.932664	0.110639	0.956092
ENSG00000226944	0.495712	0.489897	0.309895
ENSG00000158286	-1.37999	0.00164871	2.78285
ENSG00000116237	-1.87757	0.00232912	2.63281
ENSG00000225077	-0.518839	0.480937	0.317912
ENSG00000158292	-0.580352	0.212949	0.671724
ENSG00000097021	-0.595061	0.226143	0.645618
ENSG00000069812	-2.26344	0.000305501	3.51499
ENSG00000187017	-0.746878	0.177795	0.750081
ENSG00000231868	-0.0449374	0.963157	0.0163028
ENSG00000215788	-0.714223	0.0737138	1.13245
ENSG00000171680	-1.39157	0.00734642	2.13392
ENSG00000162408	-0.84574	0.0788428	1.10324
ENSG00000229519	0.47706	0.431754	0.364764
ENSG00000173662	1.45433	0.014717	1.83218
ENSG00000204859	-0.369708	0.346881	0.45982
ENSG00000162413	-0.903065	0.117208	0.931041
ENSG00000116273	-0.863756	0.169221	0.771545
ENSG00000041988	-0.389298	0.332437	0.47829
ENSG00000007923	-0.948906	0.0367735	1.43447
ENSG00000237436	0.341471	0.67563	0.170291
ENSG00000171735	-0.124216	0.645002	0.190439
ENSG00000049245	-1.53564	0.00591713	2.22789
ENSG00000269925	0.719122	0.367317	0.434959
ENSG00000049246	0.0291476	0.975251	0.0108837
ENSG00000049249	1.69338	0.0403464	1.39419
ENSG00000116288	-1.31222	0.0192773	1.71495
ENSG00000116285	-1.90485	0.0195882	1.70801
ENSG00000238290	1.42451	0.0285415	1.54452
ENSG00000232848	1.61291	0.0649216	1.18761
ENSG00000227634	1.20962	0.0738281	1.13178
ENSG00000162426	0.498344	0.450597	0.346211
ENSG00000142599	-0.321183	0.518639	0.285135
ENSG00000234619	1.36926	0.05049	1.2968
ENSG00000074800	-1.56275	0.020134	1.69607
ENSG00000236269	-0.604809	0.21604	0.665466
ENSG00000230679	0.0944156	0.916756	0.0377462
ENSG00000131686	2.12216	0.0168873	1.77244
ENSG00000180758	-0.76605	0.14471	0.839501
ENSG00000207865	-0.170812	0.774189	0.111153
ENSG00000228526	-0.0705454	0.924891	0.0339095
ENSG00000234546	0.64365	0.166944	0.777429
ENSG00000049239	-0.866019	0.108687	0.963822
ENSG00000171621	-0.69996	0.170731	0.767687
ENSG00000171612	-0.231079	0.565023	0.247934
ENSG00000188807	-0.999695	0.0548232	1.26104
ENSG00000171608	-1.39558	0.0122824	1.91072
ENSG00000231789	0.108864	0.850102	0.0705287
ENSG00000171603	-1.24713	0.079177	1.1014
ENSG00000178585	-0.740286	0.15195	0.818301
ENSG00000162441	-0.886071	0.0529624	1.27603
ENSG00000173614	-0.800679	0.0289749	1.53798
ENSG00000202415	0.889765	0.232945	0.632746
ENSG00000162444	0.0420251	0.961363	0.0171128
ENSG00000130939	-0.970956	0.0337993	1.47109
ENSG00000233623	2.06093	0.00457145	2.33995
ENSG00000054523	-0.882995	0.0585022	1.23283
ENSG00000199562	0.00679416	0.992939	0.00307722
ENSG00000142657	-1.12458	0.0555188	1.25556
ENSG00000160049	-1.12341	0.0316852	1.49914
ENSG00000142655	-0.376502	0.251744	0.599041
ENSG00000243267	1.02715	0.240658	0.6186
ENSG00000130940	-0.567308	0.282222	0.549409
ENSG00000175262	1.54983	0.0616754	1.20989
ENSG00000120948	-0.954124	0.0668317	1.17502
ENSG00000009724	0.815635	0.142963	0.844777
ENSG00000116649	-1.42641	0.0320651	1.49397
ENSG00000171824	-0.747814	0.0538517	1.2688
ENSG00000230337	0.918748	0.136831	0.863817
ENSG00000198793	-0.756657	0.0731948	1.13552
ENSG00000225602	1.51498	0.0179658	1.74555
ENSG00000171819	1.61834	0.0262525	1.58083
ENSG00000120942	-0.0523976	0.902639	0.0444861
ENSG00000204624	2.03108	0.0342239	1.46567
ENSG00000116661	-3.40814	1.68e-08	7.77469
ENSG00000132879	-1.41263	0.00354277	2.45066
ENSG00000116663	-2.21515	0.000191824	3.7171
ENSG00000116670	-1.62182	0.00383212	2.41656
ENSG00000162490	-1.70013	0.0556563	1.25449
ENSG00000177674	-1.22343	0.013632	1.86544
ENSG00000215910	2.06642	0.0175881	1.75478
ENSG00000177000	-0.45663	0.284265	0.546277
ENSG00000011021	0.320723	0.291283	0.535684
ENSG00000199347	-1.25481	0.0535467	1.27127
ENSG00000116685	-1.03522	0.110235	0.957682
ENSG00000083444	-1.20286	0.074703	1.12666
ENSG00000116688	-1.13697	0.0357589	1.44662
ENSG00000116691	-1.29253	0.0124987	1.90314
ENSG00000120949	2.14655	0.0172135	1.76413
ENSG00000028137	0.577958	0.448876	0.347873
ENSG00000048707	-0.159052	0.635195	0.197093
ENSG00000162496	-2.06562	0.00264954	2.57683
ENSG00000272482	-0.815105	0.194596	0.710867
ENSG00000157330	2.03821	0.0219362	1.65884
ENSG00000116731	-0.341858	0.382965	0.41684
ENSG00000189337	-0.603768	0.142548	0.846038
ENSG00000171729	-1.16904	0.02486	1.6045
ENSG00000204464	0.974238	0.0689861	1.16124
ENSG00000142621	2.03885	0.0151013	1.82099
ENSG00000228140	1.62419	0.0432582	1.36393
ENSG00000142634	-2.24391	0.00171521	2.76568
ENSG00000162438	2.21139	0.0144925	1.83886
ENSG00000132906	0.526622	0.320256	0.494503
ENSG00000116138	-0.362048	0.313636	0.503574
ENSG00000116771	0.105516	0.858283	0.0663697
ENSG00000237301	1.23773	0.0944061	1.025
ENSG00000235084	1.4351	0.0233797	1.63116
ENSG00000197312	-0.786317	0.0897689	1.04687
ENSG00000116786	-1.20841	0.0354701	1.45014
ENSG00000237938	0.070024	0.917061	0.0376016
ENSG00000162461	1.36366	0.0560415	1.25149
ENSG00000162458	-0.830753	0.125654	0.900824
ENSG00000233954	0.153638	0.73625	0.132975
ENSG00000179743	0.325595	0.414486	0.38249
ENSG00000065526	-0.915109	0.093161	1.03077
ENSG00000116809	-0.509823	0.308492	0.510756
ENSG00000173641	0.34198	0.551703	0.258294
ENSG00000186510	1.47965	0.0698884	1.1556
ENSG00000184908	0.404792	0.520548	0.283539
ENSG00000185519	-0.00886296	0.989549	0.00456251
ENSG00000142627	-1.64123	0.0119076	1.92417
ENSG00000227959	0.608134	0.337267	0.472026
ENSG00000142632	-1.1025	0.0428509	1.36804
ENSG00000237276	0.745859	0.156613	0.805171
ENSG00000132881	0.111349	0.821372	0.0854602
ENSG00000037637	-0.307896	0.423112	0.373545
ENSG00000055070	-1.48062	0.0141618	1.84888
ENSG00000187144	1.48647	0.00971656	2.01249
ENSG00000157191	-1.26325	0.00715411	2.14544
ENSG00000226029	0.597129	0.241616	0.616875
ENSG00000080947	0.422586	0.20673	0.684597
ENSG00000206652	-1.1971	0.0812861	1.08998
ENSG00000261135	1.11006	0.0837689	1.07692
ENSG00000233421	2.09007	0.0180413	1.74373
ENSG00000219481	0.0346515	0.949216	0.0226351
ENSG00000215908	0.693094	0.0407184	1.39021
ENSG00000186301	0.304373	0.504598	0.297054
ENSG00000280114	0.556639	0.356375	0.448093
ENSG00000236698	-0.590693	0.222853	0.651982
ENSG00000268869	0.50881	0.452952	0.343947
ENSG00000058453	0.087573	0.783756	0.105819
ENSG00000186715	0.642923	0.30721	0.512564
ENSG00000230239	1.57522	0.0359338	1.4445
ENSG00000228549	1.96484	0.0181445	1.74125
ENSG00000207005	-0.772602	0.278459	0.555238
ENSG00000117122	-0.644189	0.29744	0.526601
ENSG00000159363	-1.26924	0.031702	1.49891
ENSG00000117118	-1.46423	0.0126213	1.8989
ENSG00000117115	0.521979	NA	#VALUE!
ENSG00000159339	2.08887	0.0219362	1.65884
ENSG00000276747	2.05439	0.0266492	1.57432
ENSG00000179051	-1.3082	0.0605606	1.21781
ENSG00000074964	-0.0267914	0.95271	0.0210392
ENSG00000159423	0.355724	0.430418	0.36611
ENSG00000169991	-0.174512	0.765058	0.116306
ENSG00000272084	1.24218	0.0301917	1.52011
ENSG00000127481	-0.831996	0.0862357	1.06431
ENSG00000230424	1.5026	0.018381	1.73563
ENSG00000127463	-0.679048	0.143486	0.843192
ENSG00000053372	-1.13837	0.0390881	1.40796
ENSG00000211454	1.17648	0.0855153	1.06796
ENSG00000162482	0.709376	0.139775	0.85457
ENSG00000270728	1.02873	0.0318039	1.49752
ENSG00000053371	-1.26485	0.0160719	1.79393
ENSG00000040487	-0.870768	0.0483697	1.31543
ENSG00000077549	-1.30145	0.025836	1.58777
ENSG00000173436	-0.226526	0.549795	0.259799
ENSG00000226396	0.813579	0.1552	0.809109
ENSG00000158747	-1.07618	0.0335884	1.47381
ENSG00000162542	-0.712357	0.154068	0.812287
ENSG00000169914	-0.4757	0.213293	0.671024
ENSG00000188257	-2.03182	0.164745	0.783189
ENSG00000158786	2.61553	0.0039202	2.40669
ENSG00000162545	-1.55794	0.0262531	1.58082
ENSG00000090432	-1.28778	0.0176591	1.75303
ENSG00000183114	1.4494	0.0375316	1.4256
ENSG00000158825	-1.2007	0.0542009	1.26599
ENSG00000158828	-0.95393	0.0564701	1.24818
ENSG00000117242	0.314622	0.525625	0.279324
ENSG00000244038	-1.57171	0.0168873	1.77244
ENSG00000117245	0.854186	0.109043	0.962402
ENSG00000189410	0.644356	0.349333	0.45676
ENSG00000127483	-0.832221	0.117012	0.931768
ENSG00000075151	-1.46325	0.00580789	2.23598
ENSG00000233072	0.565602	0.435739	0.360774
ENSG00000117298	-2.48715	0.000562502	3.24988
ENSG00000236936	0.745814	0.2291	0.639975
ENSG00000231105	0.150531	0.798	0.0979973
ENSG00000227001	0.176755	0.768816	0.114177
ENSG00000187952	-0.0972216	0.885869	0.0526306
ENSG00000142794	-0.497734	0.0945411	1.02438
ENSG00000162551	-0.809006	0.215287	0.666982
ENSG00000076864	-0.58928	0.236044	0.627007
ENSG00000090686	-0.778909	0.0602589	1.21998
ENSG00000187942	1.74007	0.0181445	1.74125
ENSG00000142798	-1.89939	0.00265406	2.57609
ENSG00000218510	-0.833784	0.0752093	1.12373
ENSG00000070831	-1.30038	0.0227122	1.64374
ENSG00000271840	0.43022	0.555967	0.254951
ENSG00000162552	-0.860801	0.194255	0.711627
ENSG00000184677	-0.237869	0.446653	0.35003
ENSG00000237200	-0.359023	0.60733	0.216575
ENSG00000133216	-1.27802	0.10399	0.983008
ENSG00000272796	0.923858	0.160026	0.795809
ENSG00000215906	1.77767	0.0408233	1.38909
ENSG00000004487	-0.830485	0.173339	0.761104
ENSG00000240553	0.511505	0.395996	0.402309
ENSG00000169641	0.0529862	0.940271	0.0267468
ENSG00000252578	-0.0420428	0.962402	0.0166434
ENSG00000215381	0.896847	0.286706	0.542563
ENSG00000261326	0.158951	0.782269	0.106644
ENSG00000125944	-0.797158	0.15768	0.802224
ENSG00000125945	-0.571416	0.181008	0.742302
ENSG00000249087	0.673437	0.141528	0.849158
ENSG00000271420	-0.439802	0.602934	0.21973
ENSG00000204219	-1.38216	0.0135257	1.86884
ENSG00000088280	-0.212322	0.693998	0.158642
ENSG00000007968	0.0442413	0.920425	0.0360118
ENSG00000117318	-1.01113	0.0348791	1.45743
ENSG00000197880	1.90797	0.0318411	1.49701
ENSG00000142676	-0.981013	0.088266	1.05421
ENSG00000203589	1.38316	0.0385069	1.41446
ENSG00000011007	-1.17247	0.0307497	1.51216
ENSG00000236810	0.432975	0.55764	0.253646
ENSG00000057757	-0.919386	0.0798481	1.09774
ENSG00000011009	-1.27092	0.0415681	1.38124
ENSG00000117308	-1.51997	0.00755417	2.12181
ENSG00000117305	0.00433414	0.991883	0.00353936
ENSG00000179163	-0.810972	0.267307	0.57299
ENSG00000188822	1.73211	0.043406	1.36245
ENSG00000189266	-0.670232	0.207783	0.682389
ENSG00000188529	-0.782309	0.12541	0.901666
ENSG00000142677	-0.133839	0.77964	0.108106
ENSG00000185436	0.372666	0.542862	0.265311
ENSG00000232298	2.04821	0.0209122	1.6796
ENSG00000158055	0.286851	0.692781	0.159404
ENSG00000001460	-0.00276727	0.995777	0.00183783
ENSG00000001461	-0.626602	0.131916	0.879703
ENSG00000117602	-0.555703	0.302886	0.518721
ENSG00000184454	0.0420491	0.963336	0.0162221
ENSG00000133226	-0.925412	0.0833434	1.07913
ENSG00000169504	-1.48362	0.0159708	1.79667
ENSG00000020633	-2.44803	NA	#VALUE!
ENSG00000229162	-0.127528	0.860564	0.0652166
ENSG00000117614	-0.804492	0.128558	0.890899
ENSG00000117616	-0.277827	0.613998	0.211833
ENSG00000261349	0.855437	0.101165	0.994972
ENSG00000187010	1.24264	0.0351589	1.45397
ENSG00000183726	-1.89366	0.00283208	2.54789
ENSG00000188672	0.870554	0.169888	0.769838
ENSG00000204178	-0.925955	0.0733533	1.13458
ENSG00000157978	-1.01598	0.020192	1.69482
ENSG00000117643	0.498161	0.450818	0.345998
ENSG00000233478	1.35993	0.0750895	1.12442
ENSG00000162430	-0.857086	0.1847	0.733534
ENSG00000228172	0.805078	0.192048	0.716589
ENSG00000117640	-0.512875	0.118967	0.924575
ENSG00000127423	-0.540611	0.127551	0.894318
ENSG00000182749	-1.05561	0.072213	1.14138
ENSG00000117632	-0.0779717	0.89126	0.0499955
ENSG00000158006	-0.343879	0.368667	0.433366
ENSG00000158008	1.41288	0.0588658	1.23014
ENSG00000158014	1.24515	0.094452	1.02479
ENSG00000175087	-0.779969	0.0342895	1.46484
ENSG00000197245	0.899644	0.152458	0.816851
ENSG00000142675	-0.557431	0.203639	0.691138
ENSG00000236155	1.89369	0.0223948	1.64985
ENSG00000130695	-1.17864	0.0143788	1.84228
ENSG00000270733	0.311256	0.67938	0.167887
ENSG00000142669	-1.80929	0.009886	2.00498
ENSG00000158062	0.421062	0.18818	0.725427
ENSG00000169442	1.23064	0.0784416	1.10545
ENSG00000176092	-0.295814	0.621551	0.206523
ENSG00000176083	1.94988	0.0212524	1.67259
ENSG00000117682	-0.431015	0.259269	0.58625
ENSG00000225891	0.905189	0.1782	0.749092
ENSG00000198830	-1.00456	0.106362	0.973213
ENSG00000117676	-1.1728	0.0229021	1.64012
ENSG00000260063	-0.00450037	0.993839	0.002684
ENSG00000117713	-0.922565	0.142907	0.844946
ENSG00000060642	-0.474314	0.208701	0.680476
ENSG00000204160	-1.48185	0.0105903	1.97509
ENSG00000175793	-2.30604	0.00405166	2.39237
ENSG00000142751	-0.550369	0.157867	0.801709
ENSG00000198746	-0.0854414	0.83645	0.0775598
ENSG00000090273	-1.25982	0.0372691	1.42865
ENSG00000175707	-0.968163	0.0670377	1.17368
ENSG00000253368	-1.07264	0.0311995	1.50585
ENSG00000158246	0.473389	0.51456	0.288564
ENSG00000280403	-0.0856393	0.912764	0.0396417
ENSG00000090020	-0.619837	0.180168	0.744323
ENSG00000225159	0.480456	0.256682	0.590605
ENSG00000142784	-0.804114	0.14873	0.827602
ENSG00000186501	-0.413088	0.292829	0.533386
ENSG00000241547	0.811677	0.233893	0.630983
ENSG00000142765	-0.546957	0.143198	0.844063
ENSG00000142733	-1.38114	0.0129165	1.88886
ENSG00000142748	1.61836	0.0133716	1.87382
ENSG00000174950	1.04832	0.0425727	1.37087
ENSG00000181773	0.106282	0.819726	0.0863314
ENSG00000158195	-1.38736	0.04111	1.38605
ENSG00000126705	-1.092	0.0728699	1.13745
ENSG00000000938	0.611149	0.32042	0.49428
ENSG00000235912	1.34678	0.0520265	1.28378
ENSG00000233975	1.40871	0.0246907	1.60747
ENSG00000126709	-3.4155	NA	#VALUE!
ENSG00000009780	-0.679064	0.132519	0.877721
ENSG00000230833	0.757414	0.40492	0.392631
ENSG00000117758	-0.806255	0.0504844	1.29684
ENSG00000269971	1.45561	0.0585848	1.23222
ENSG00000117751	-1.05962	0.0452066	1.3448
ENSG00000252947	-0.284396	0.625606	0.203699
ENSG00000130775	-0.683725	0.16756	0.775829
ENSG00000117748	-1.09738	0.0190568	1.71995
ENSG00000130768	-0.0100651	0.989027	0.00479167
ENSG00000158156	-0.68645	0.105401	0.977154
ENSG00000158161	-0.35273	0.395545	0.402804
ENSG00000240750	0.368486	0.641769	0.192621
ENSG00000228589	1.07624	0.0534856	1.27176
ENSG00000169403	0.0467495	0.938527	0.0275534
ENSG00000126698	-1.26274	0.0164437	1.784
ENSG00000130770	-1.25949	0.0288827	1.53936
ENSG00000270605	1.37332	0.0268153	1.57162
ENSG00000130766	-0.948216	0.0830659	1.08058
ENSG00000130772	-0.362974	0.336476	0.473045
ENSG00000204138	-0.868468	0.0576008	1.23957
ENSG00000229820	1.12818	0.0909717	1.04109
ENSG00000180198	-0.66346	0.191261	0.718374
ENSG00000242125	-0.229463	0.729028	0.137256
ENSG00000231468	0.639947	0.280664	0.551813
ENSG00000279443	0.932704	0.0728773	1.13741
ENSG00000180098	-0.527242	0.123071	0.909844
ENSG00000197989	-0.230163	0.689486	0.161474
ENSG00000221539	0.461564	0.473664	0.32453
ENSG00000120656	-1.16528	0.00443549	2.35306
ENSG00000188060	-0.583596	0.223405	0.650907
ENSG00000229388	1.42324	0.00956435	2.01934
ENSG00000162419	-0.528998	0.194143	0.711878
ENSG00000198492	-1.00728	0.0842578	1.07439
ENSG00000116329	0.472066	0.472628	0.325481
ENSG00000226852	1.41616	0.0143373	1.84353
ENSG00000159023	-0.785985	0.0641727	1.19265
ENSG00000253304	-0.817455	0.232238	0.634066
ENSG00000116350	-0.734045	0.113191	0.946189
ENSG00000227637	1.27339	0.0549195	1.26027
ENSG00000277916	0.287477	0.704002	0.152426
ENSG00000116353	-0.0781309	0.819766	0.0863103
ENSG00000237934	1.25079	0.0238438	1.62263
ENSG00000060656	-0.523363	0.352411	0.45295
ENSG00000230523	1.87546	0.0124548	1.90466
ENSG00000162510	1.76552	0.00861519	2.06474
ENSG00000186056	0.19459	0.728327	0.137674
ENSG00000162511	-1.16687	0.0366345	1.43611
ENSG00000162512	-1.01865	0.0637009	1.19585
ENSG00000134644	-0.792765	0.110578	0.95633
ENSG00000084628	1.12974	0.0853243	1.06893
ENSG00000060688	-0.930598	0.067336	1.17175
ENSG00000121766	-0.897636	0.0361979	1.44132
ENSG00000121769	0.296473	0.606536	0.217144
ENSG00000168528	-0.517506	0.441602	0.354969
ENSG00000229167	0.393524	0.585172	0.232716
ENSG00000142910	-1.41671	0.0119884	1.92124
ENSG00000121764	0.616048	0.254134	0.594938
ENSG00000162517	-0.841946	0.0908092	1.04187
ENSG00000235790	1.16695	0.03748	1.4262
ENSG00000084636	-0.620272	0.141723	0.848559
ENSG00000121753	-0.560649	0.265792	0.575458
ENSG00000134668	2.12901	0.0248085	1.6054
ENSG00000269967	0.982839	0.145143	0.838204
ENSG00000184007	-1.88941	0.00306832	2.5131
ENSG00000228634	1.34117	0.0124873	1.90353
ENSG00000121774	-1.1344	0.0952067	1.02133
ENSG00000203325	0.733635	0.169806	0.770047
ENSG00000121775	-0.244784	0.515159	0.288059
ENSG00000025800	-1.32493	0.0144606	1.83981
ENSG00000084652	-1.47767	0.0134455	1.87142
ENSG00000160050	-0.512152	0.131049	0.882566
ENSG00000160051	-0.306234	0.428802	0.367743
ENSG00000222046	1.22311	0.0226512	1.64491
ENSG00000160055	-0.243263	0.513513	0.289448
ENSG00000084623	-1.48631	0.0143746	1.8424
ENSG00000220785	0.20246	0.688055	0.162377
ENSG00000183615	0.857565	0.205331	0.687546
ENSG00000182866	0.0588854	0.889211	0.0509952
ENSG00000116478	-1.39096	0.0100736	1.99682
ENSG00000175130	-0.869432	0.199274	0.700548
ENSG00000225828	0.17106	0.717193	0.144364
ENSG00000160058	-1.05178	0.0469738	1.32814
ENSG00000273274	0.941539	0.157833	0.801803
ENSG00000160062	-0.458769	0.296906	0.527381
ENSG00000176261	-1.24225	0.00187588	2.72679
ENSG00000162521	-1.1256	0.0423461	1.37319
ENSG00000162520	-0.114867	0.854381	0.0683485
ENSG00000162522	-1.52669	0.0351188	1.45446
ENSG00000134684	-1.50659	0.0109373	1.96109
ENSG00000116497	-0.522161	0.0769194	1.11396
ENSG00000160097	0.910609	0.0765501	1.11605
ENSG00000121905	0.0890768	0.916651	0.0377958
ENSG00000121900	-1.13465	0.0316822	1.49919
ENSG00000116514	-2.8941	3.55e-06	5.44977
ENSG00000004455	-1.09198	0.0341129	1.46708
ENSG00000276645	0.581783	0.38258	0.417277
ENSG00000142920	-0.255104	0.472173	0.325899
ENSG00000278997	1.55994	0.00980605	2.00851
ENSG00000116525	0.10173	0.839581	0.0759375
ENSG00000279179	1.25518	0.0649454	1.18745
ENSG00000160094	-0.545055	0.311163	0.507012
ENSG00000270115	0.786064	0.206005	0.686123
ENSG00000225313	0.69349	0.202529	0.693513
ENSG00000134686	-1.2116	0.0167247	1.77664
ENSG00000222112	0.597984	0.398697	0.399357
ENSG00000233246	-0.296024	0.70027	0.154734
ENSG00000121903	0.128788	0.685769	0.163822
ENSG00000121904	2.25436	0.0227311	1.64338
ENSG00000176256	1.93974	0.0181445	1.74125
ENSG00000163866	-0.320311	0.338007	0.471074
ENSG00000189280	-0.47479	0.42524	0.371366
ENSG00000189433	0.97605	0.119106	0.924065
ENSG00000188910	-2.04997	0.00181001	2.74232
ENSG00000187513	1.54659	0.0595768	1.22492
ENSG00000230163	0.211919	0.623086	0.205452
ENSG00000116544	1.92963	0.0121207	1.91647
ENSG00000241014	0.0175797	0.979629	0.00893833
ENSG00000163867	-0.493357	0.183752	0.735769
ENSG00000197056	-0.970324	0.0227218	1.64356
ENSG00000116560	-0.588982	0.30136	0.520914
ENSG00000146463	-0.783318	0.0776858	1.10966
ENSG00000229994	0.60741	0.259273	0.586243
ENSG00000142687	-1.06189	0.0211815	1.67404
ENSG00000236274	1.43823	0.0761739	1.11819
ENSG00000020129	-1.31118	0.0212138	1.67338
ENSG00000239636	0.603893	0.277974	0.555996
ENSG00000116819	-0.985445	0.0221219	1.65518
ENSG00000126067	-1.73469	0.00413579	2.38344
ENSG00000142686	-1.14668	0.0113292	1.9458
ENSG00000092853	-1.35365	0.000364114	3.43876
ENSG00000134698	-0.745977	0.029756	1.52643
ENSG00000092847	-0.349951	0.365204	0.437464
ENSG00000126070	-0.583615	0.103748	0.984021
ENSG00000271554	0.740691	0.252656	0.59747
ENSG00000092850	1.14618	0.0724384	1.14003
ENSG00000116863	-1.02878	0.0711216	1.148
ENSG00000171812	-0.363275	0.546568	0.262355
ENSG00000054116	-0.984341	0.0364374	1.43845
ENSG00000116871	-1.68654	0.0216934	1.66367
ENSG00000054118	-1.04756	0.0670747	1.17344
ENSG00000214193	-0.61546	0.162026	0.790416
ENSG00000142694	-2.1759	0.0037419	2.42691
ENSG00000116883	-0.0964948	0.866182	0.0623908
ENSG00000196182	-0.886912	0.139973	0.853956
ENSG00000181817	-1.21117	0.0115425	1.9377
ENSG00000116885	0.746931	0.0718472	1.14359
ENSG00000201448	0.359978	0.637402	0.195587
ENSG00000116898	-1.27717	0.0117012	1.93177
ENSG00000119535	2.0989	0.0151576	1.81937
ENSG00000233621	-1.46719	0.00633019	2.19858
ENSG00000163874	-1.63335	0.0133894	1.87324
ENSG00000163875	-0.4774	0.251744	0.599041
ENSG00000163877	-0.479124	0.243022	0.614355
ENSG00000163879	1.8431	0.00516351	2.28706
ENSG00000134697	-1.00701	0.0381259	1.41878
ENSG00000116922	-0.0325626	0.931468	0.0308321
ENSG00000134690	-0.875073	0.0488662	1.31099
ENSG00000183317	2.03839	0.0113716	1.94418
ENSG00000185090	0.188418	0.792484	0.10101
ENSG00000196449	-0.949801	0.0677589	1.16903
ENSG00000197982	-1.49012	0.00903316	2.04416
ENSG00000188786	-0.856246	0.0704612	1.15205
ENSG00000204084	-0.0902016	0.74263	0.129228
ENSG00000183431	-1.03714	0.0443488	1.35312
ENSG00000183386	-0.844173	0.111027	0.95457
ENSG00000183520	-1.26174	0.0197982	1.70337
ENSG00000116954	-0.851375	0.103601	0.984636
ENSG00000228436	0.164634	0.785697	0.104745
ENSG00000214114	-0.722009	0.122391	0.912249
ENSG00000158315	-0.422373	0.242861	0.614642
ENSG00000174574	-1.81526	0.00606777	2.21697
ENSG00000168653	-1.28804	0.025878	1.58707
ENSG00000127603	-1.02429	0.0241333	1.61738
ENSG00000226438	0.949599	0.087446	1.05826
ENSG00000182109	0.721795	0.149402	0.825643
ENSG00000243970	0.421137	0.297858	0.52599
ENSG00000090621	-1.52099	0.0188552	1.72457
ENSG00000228060	-0.0762227	0.922258	0.0351475
ENSG00000201457	0.204015	0.647674	0.188644
ENSG00000163909	-1.00368	0.131916	0.879703
ENSG00000116983	1.23193	0.0974168	1.01137
ENSG00000084072	-0.900429	0.0307497	1.51216
ENSG00000116985	-0.542462	0.401842	0.395944
ENSG00000043514	-0.263824	0.535816	0.270984
ENSG00000116990	-0.0158742	0.975165	0.010922
ENSG00000168389	-0.153607	0.71328	0.14674
ENSG00000228477	0.544883	0.315295	0.501283
ENSG00000131236	-1.59933	0.00762484	2.11777
ENSG00000131238	-1.06897	0.0111834	1.95143
ENSG00000117000	-0.609277	0.228059	0.641953
ENSG00000259943	0.773191	0.114425	0.941478
ENSG00000084073	-1.014	0.0340931	1.46733
ENSG00000049089	-0.606414	0.291125	0.53592
ENSG00000084070	-0.50866	0.278314	0.555465
ENSG00000187801	-0.174028	0.648583	0.188034
ENSG00000260920	0.244068	0.634614	0.197491
ENSG00000187815	-0.183389	0.621385	0.206639
ENSG00000238287	1.45734	0.0254392	1.5945
ENSG00000164002	0.151449	0.783433	0.105998
ENSG00000117010	-0.0224868	0.957137	0.019026
ENSG00000117016	0.212752	0.760906	0.118669
ENSG00000272145	0.126449	0.85875	0.0661333
ENSG00000066136	-0.664969	0.0961932	1.01686
ENSG00000117013	0.308871	0.607923	0.216152
ENSG00000179862	-0.0579725	0.951446	0.0216158
ENSG00000171793	-1.38456	0.00734636	2.13393
ENSG00000171790	0.813091	0.0722459	1.14119
ENSG00000010803	0.0757332	0.864978	0.0629951
ENSG00000235358	1.00625	0.102077	0.991073
ENSG00000204060	-0.622268	0.324777	0.488415
ENSG00000127129	2.03392	0.0109373	1.96109
ENSG00000127124	0.57053	0.0861272	1.06486
ENSG00000230638	1.26853	0.00996693	2.00144
ENSG00000198815	-0.718873	0.123854	0.907091
ENSG00000177181	0.0149222	0.986251	0.00601255
ENSG00000066185	1.13324	0.125641	0.900869
ENSG00000127125	-0.871607	0.0658025	1.18176
ENSG00000186409	1.45783	0.0443974	1.35264
ENSG00000171960	-0.0754071	0.874708	0.0581371
ENSG00000234917	1.64193	0.0299972	1.52292
ENSG00000065978	-1.07091	0.0881455	1.0548
ENSG00000164007	2.05278	0.00268362	2.57128
ENSG00000117385	-0.443658	0.345394	0.461685
ENSG00000164008	-0.300902	0.404425	0.393162
ENSG00000228452	0.554738	0.438259	0.358269
ENSG00000274386	1.81876	0.0337376	1.47189
ENSG00000177868	-0.285152	0.458933	0.338251
ENSG00000164010	0.255001	0.518597	0.28517
ENSG00000228192	1.07337	0.0807491	1.09286
ENSG00000164011	-0.324252	0.36967	0.432185
ENSG00000233708	1.72272	0.0221666	1.6543
ENSG00000225099	1.14081	0.178723	0.747819
ENSG00000117394	-1.26444	0.0950584	1.02201
ENSG00000227533	0.302076	0.580918	0.235885
ENSG00000186973	1.1215	0.0461478	1.33585
ENSG00000117395	-0.72635	0.123116	0.909685
ENSG00000243710	2.47658	0.00816464	2.08806
ENSG00000179178	0.391024	NA	#VALUE!
ENSG00000253313	0.569742	0.350964	0.454738
ENSG00000117400	1.54378	0.0296039	1.52865
ENSG00000234694	0.425289	0.414486	0.38249
ENSG00000117399	-0.607865	0.392853	0.405769
ENSG00000066322	-1.05576	0.0294686	1.53064
ENSG00000159479	-0.656806	0.100331	0.998567
ENSG00000229431	0.286048	0.595609	0.225039
ENSG00000198198	0.151292	0.629455	0.201035
ENSG00000178922	-0.979801	0.0144954	1.83877
ENSG00000142949	-1.66806	0.0237245	1.6248
ENSG00000066135	-0.501849	0.215439	0.666675
ENSG00000236200	0.751408	0.148546	0.828139
ENSG00000126091	0.304902	0.431422	0.365098
ENSG00000229444	1.8343	0.0210809	1.67611
ENSG00000224751	0.73805	0.23279	0.633036
ENSG00000117407	-0.463102	0.594801	0.225629
ENSG00000237950	0.840321	0.228565	0.640991
ENSG00000117408	-0.942233	0.0520601	1.2835
ENSG00000132768	-0.921503	0.0766269	1.11562
ENSG00000117410	-1.77563	0.000812035	3.09043
ENSG00000117411	-1.21625	0.0256435	1.59102
ENSG00000159214	-0.673781	0.166201	0.779365
ENSG00000196517	-0.483535	0.319033	0.496165
ENSG00000230615	0.0936651	0.893576	0.0488686
ENSG00000227163	1.22209	0.0663964	1.17786
ENSG00000171872	1.16963	0.0790317	1.1022
ENSG00000233514	1.83005	0.0336869	1.47254
ENSG00000178028	-0.127729	0.723622	0.140488
ENSG00000117419	-0.577336	0.158178	0.800854
ENSG00000233602	1.28335	0.00856487	2.06728
ENSG00000187147	-0.283682	0.380737	0.419374
ENSG00000126106	-0.0534018	0.912828	0.0396112
ENSG00000199377	-0.453313	0.603035	0.219657
ENSG00000200169	-0.268864	0.692594	0.159522
ENSG00000142945	-0.504756	0.247295	0.606785
ENSG00000142937	-0.834247	0.163184	0.787323
ENSG00000200913	-0.788057	0.166206	0.779352
ENSG00000234093	0.650604	0.204793	0.688685
ENSG00000142959	1.13426	0.0278752	1.55478
ENSG00000173846	-1.36109	0.0100999	1.99568
ENSG00000188396	-0.0836254	0.916065	0.0380738
ENSG00000222009	0.63266	0.151268	0.820254
ENSG00000117425	2.31441	1.04e-05	4.98297
ENSG00000070785	-0.426729	0.240587	0.618728
ENSG00000126107	-0.396758	0.445502	0.35115
ENSG00000126088	-0.633215	0.115313	0.938121
ENSG00000162415	1.99386	0.0094823	2.02309
ENSG00000186603	-0.126124	0.850444	0.0703542
ENSG00000132781	-0.261153	0.457307	0.339792
ENSG00000132773	-0.414297	0.289583	0.538227
ENSG00000070759	0.273077	0.453786	0.343149
ENSG00000132763	0.0394811	0.929874	0.0315757
ENSG00000117450	-1.56124	0.0117349	1.93052
ENSG00000117448	-0.762636	0.089978	1.04586
ENSG00000132780	-0.471215	0.352253	0.453145
ENSG00000159588	0.899275	0.100448	0.99806
ENSG00000159592	-1.04568	0.0570327	1.24388
ENSG00000225447	1.37104	0.0240177	1.61947
ENSG00000234329	0.895848	0.0774584	1.11093
ENSG00000159596	-1.05119	0.040595	1.39153
ENSG00000197429	-0.484176	0.235297	0.628383
ENSG00000230896	0.0243781	0.975251	0.0108837
ENSG00000086015	-0.83012	0.128553	0.890917
ENSG00000117461	0.277475	0.647788	0.188567
ENSG00000233114	0.755916	0.364519	0.43828
ENSG00000227857	1.35791	0.0824134	1.084
ENSG00000117472	-1.61197	0.0532557	1.27363
ENSG00000085998	-1.52096	0.00286272	2.54322
ENSG00000085999	0.227072	0.526257	0.278802
ENSG00000132128	-0.508146	0.210757	0.676218
ENSG00000173660	-0.991453	0.0882998	1.05404
ENSG00000117481	-0.222332	0.612859	0.21264
ENSG00000117480	0.0618648	0.890297	0.050465
ENSG00000232022	1.3396	0.0396471	1.40179
ENSG00000197587	0.969476	0.1914	0.718057
ENSG00000269956	1.18959	0.0414178	1.38281
ENSG00000079277	-0.312415	0.472804	0.325318
ENSG00000142961	-0.636103	0.118411	0.926607
ENSG00000123472	-0.713374	0.0608136	1.216
ENSG00000233647	0.549893	0.457638	0.339478
ENSG00000186118	1.7531	0.00959814	2.01781
ENSG00000228237	2.23722	0.00295767	2.52905
ENSG00000159658	-1.51914	0.00826789	2.08261
ENSG00000186160	2.42851	0.0108595	1.96419
ENSG00000225506	0.286084	0.59053	0.228758
ENSG00000162365	1.86456	0.00949727	2.0224
ENSG00000162366	-1.45268	0.0107679	1.96787
ENSG00000162367	0.654494	0.342529	0.465302
ENSG00000123473	-0.600162	0.181466	0.741206
ENSG00000162368	-1.62546	0.00559549	2.25216
ENSG00000225762	1.33195	0.0238586	1.62236
ENSG00000186790	0.856776	0.170916	0.767218
ENSG00000237424	-0.200178	0.653982	0.184434
ENSG00000186564	-0.613053	0.20423	0.689879
ENSG00000269113	2.35545	0.00416585	2.3803
ENSG00000279096	2.26602	0.0102462	1.98944
ENSG00000117834	1.9284	0.0335646	1.47412
ENSG00000132122	0.26523	0.449823	0.346959
ENSG00000224986	1.65965	0.0352976	1.45225
ENSG00000186094	2.58757	0.0116676	1.93302
ENSG00000162374	1.997	0.033033	1.48105
ENSG00000185104	-0.787608	0.109347	0.961194
ENSG00000225767	0.691497	0.179791	0.745232
ENSG00000230585	0.725464	0.136249	0.865667
ENSG00000123080	0.282412	0.488022	0.31156
ENSG00000203356	2.54079	0.00997626	2.00103
ENSG00000123091	-0.993779	0.0733156	1.1348
ENSG00000233406	1.52316	0.0135631	1.86764
ENSG00000236434	1.42399	0.0255883	1.59196
ENSG00000085831	0.163252	0.647319	0.188882
ENSG00000261664	1.89563	0.0215016	1.66753
ENSG00000085832	-0.996236	0.0316822	1.49919
ENSG00000117859	-0.461597	0.144385	0.840478
ENSG00000236973	1.74473	0.0189479	1.72244
ENSG00000078618	-1.18093	0.0194718	1.71059
ENSG00000266993	1.11723	0.117928	0.928384
ENSG00000169213	-0.617641	0.485802	0.313541
ENSG00000117862	-1.34171	0.0176405	1.75349
ENSG00000198841	-0.434481	0.395929	0.402383
ENSG00000134717	-0.865668	0.0534975	1.27167
ENSG00000157077	-0.237954	0.473026	0.325115
ENSG00000154222	-0.506242	0.201723	0.695245
ENSG00000272100	1.15402	0.0880267	1.05539
ENSG00000224680	0.829777	0.13227	0.878539
ENSG00000085840	-0.144935	0.696731	0.156935
ENSG00000134748	-0.460252	0.36951	0.432374
ENSG00000134744	-0.194002	0.524303	0.280418
ENSG00000116157	-0.173396	0.701919	0.153713
ENSG00000182183	1.61384	0.0346419	1.4604
ENSG00000162377	-0.761578	0.117928	0.928384
ENSG00000162378	-0.558862	0.152924	0.815525
ENSG00000228929	1.32976	0.0513373	1.28957
ENSG00000203995	0.665256	0.344721	0.462533
ENSG00000121310	0.0885154	0.773799	0.111372
ENSG00000230953	0.0575445	0.925352	0.0336932
ENSG00000116171	-0.680486	0.0782749	1.10638
ENSG00000157184	-0.879291	0.0914737	1.0387
ENSG00000162384	-0.359206	0.251007	0.600313
ENSG00000259818	1.27628	0.0388755	1.41032
ENSG00000162385	-0.998201	0.0464559	1.33296
ENSG00000226754	0.781973	0.131361	0.881535
ENSG00000270172	-1.332	0.0139319	1.85599
ENSG00000157193	-1.14309	0.0176132	1.75416
ENSG00000228838	1.10811	0.096271	1.0165
ENSG00000225030	0.315566	0.733915	0.134354
ENSG00000232762	0.591867	0.216329	0.664886
ENSG00000225675	0.396087	0.668815	0.174694
ENSG00000058804	-1.11015	0.0323054	1.49073
ENSG00000058799	-0.267284	0.350589	0.455202
ENSG00000211452	1.57991	0.0212061	1.67354
ENSG00000081870	-0.981545	0.027452	1.56143
ENSG00000116212	-1.19957	0.0156226	1.80625
ENSG00000219102	1.0493	0.0935988	1.02873
ENSG00000203985	2.56455	0.00511125	2.29147
ENSG00000272091	0.173604	0.769979	0.113521
ENSG00000116209	-1.02956	0.0498322	1.30249
ENSG00000280378	1.47538	0.0424522	1.3721
ENSG00000116205	-0.0218043	0.959452	0.0179767
ENSG00000279049	-0.100144	0.900141	0.0456896
ENSG00000212670	0.765515	0.175762	0.755074
ENSG00000215883	0.762343	0.113969	0.943213
ENSG00000116221	-1.12591	0.0495489	1.30497
ENSG00000157216	0.163751	0.761908	0.118098
ENSG00000198711	1.365	0.0183339	1.73675
ENSG00000162390	0.0774415	0.856161	0.0674446
ENSG00000162391	1.51638	0.0365544	1.43706
ENSG00000230728	1.57405	0.0509105	1.29319
ENSG00000184313	2.08792	0.00720112	2.1426
ENSG00000243725	0.753424	0.0780136	1.10783
ENSG00000162396	-0.464222	0.387873	0.41131
ENSG00000006555	-0.181947	0.710082	0.148692
ENSG00000162398	1.26695	0.0347796	1.45868
ENSG00000116133	-1.67441	NA	#VALUE!
ENSG00000233203	0.630769	0.455731	0.341291
ENSG00000162399	1.91706	0.0143746	1.8424
ENSG00000169174	-0.620609	0.460249	0.337007
ENSG00000162402	-0.46593	0.187671	0.726603
ENSG00000234810	2.41049	0.0025173	2.59907
ENSG00000223956	1.25499	0.0862357	1.06431
ENSG00000162407	-1.18432	0.111836	0.951417
ENSG00000162409	0.154723	0.829827	0.0810122
ENSG00000187889	1.55691	0.0102846	1.98781
ENSG00000021852	2.84809	0.00602982	2.2197
ENSG00000173406	2.46693	0.0167869	1.77503
ENSG00000226759	2.26519	0.0200627	1.69761
ENSG00000223416	1.14574	0.230593	0.637153
ENSG00000162600	-0.575358	0.0839227	1.07612
ENSG00000184292	-0.121057	NA	#VALUE!
ENSG00000185839	1.31932	0.0231516	1.63542
ENSG00000162601	-0.581643	0.200677	0.697503
ENSG00000177606	0.00320713	0.996642	0.00146083
ENSG00000232453	0.571098	0.367883	0.43429
ENSG00000172456	0.264254	0.529223	0.276361
ENSG00000231816	1.26598	0.11639	0.934083
ENSG00000134709	0.785549	0.291507	0.535351
ENSG00000134716	0.0991668	0.839049	0.0762127
ENSG00000162599	0.686615	0.0792451	1.10103
ENSG00000162604	-1.11696	0.0108399	1.96497
ENSG00000132849	-0.591332	0.171913	0.764691
ENSG00000240563	2.59102	0.0109373	1.96109
ENSG00000132854	0.873168	0.22292	0.65185
ENSG00000162607	-0.686251	0.251025	0.600283
ENSG00000116641	-0.560126	0.273831	0.562517
ENSG00000270549	1.6484	0.0286435	1.54297
ENSG00000132855	0.825476	0.108903	0.962962
ENSG00000278967	0.959328	0.175295	0.756229
ENSG00000213703	0.844555	0.206532	0.685012
ENSG00000235545	1.12064	0.0953496	1.02068
ENSG00000125703	-0.763204	0.0368549	1.43351
ENSG00000224209	1.60154	0.085358	1.06876
ENSG00000088035	-0.101188	0.782806	0.106346
ENSG00000142856	-0.232896	0.578162	0.237951
ENSG00000203965	0.286711	0.418046	0.378776
ENSG00000251720	0.9585	0.246256	0.608613
ENSG00000116652	1.16222	0.0760821	1.11872
ENSG00000079739	-0.985708	0.0633048	1.19856
ENSG00000244256	0.613036	0.278556	0.555088
ENSG00000185483	0.528234	0.301996	0.519999
ENSG00000228056	1.58943	0.0268231	1.57149
ENSG00000223949	2.03462	0.0236434	1.62629
ENSG00000158966	0.343194	0.423784	0.372855
ENSG00000162437	-0.507166	0.120689	0.918333
ENSG00000162434	-1.71535	0.00197456	2.70453
ENSG00000226891	2.09676	0.00959814	2.01781
ENSG00000185031	2.22806	0.0122947	1.91028
ENSG00000162433	-0.416337	NA	#VALUE!
ENSG00000116675	-0.0120814	0.986451	0.00592447
ENSG00000213625	-1.2972	0.0119958	1.92097
ENSG00000116678	0.59404	0.256468	0.590967
ENSG00000184588	-1.25734	0.166781	0.777854
ENSG00000118473	2.03386	0.00797101	2.09849
ENSG00000152763	1.3038	0.00479002	2.31966
ENSG00000198160	-0.86745	0.0866501	1.06223
ENSG00000116704	-0.769965	0.0808799	1.09216
ENSG00000081985	0.561143	0.377326	0.423283
ENSG00000142864	-0.787173	0.192839	0.714804
ENSG00000116717	-2.54247	NA	#VALUE!
ENSG00000172380	-1.36677	0.00967084	2.01454
ENSG00000232284	1.30695	0.074703	1.12666
ENSG00000116729	-0.296448	0.551725	0.258277
ENSG00000116745	3.31837	0.000147788	3.83036
ENSG00000024526	-0.797	0.172389	0.76349
ENSG00000234264	1.68491	0.0185344	1.73202
ENSG00000033122	1.44971	0.0256926	1.59019
ENSG00000066557	-0.679452	0.11981	0.921508
ENSG00000116754	-0.411964	0.419978	0.376774
ENSG00000118454	-0.443599	0.321211	0.49321
ENSG00000197568	-0.256579	0.566256	0.246987
ENSG00000116761	2.11444	0.000552118	3.25797
ENSG00000050628	0.538042	0.327199	0.485187
ENSG00000132485	-0.439144	0.393703	0.404831
ENSG00000229956	1.33807	0.0124566	1.9046
ENSG00000172260	0.674709	0.355732	0.448877
ENSG00000162620	0.012895	0.982263	0.00777234
ENSG00000254685	-0.159119	0.747657	0.126298
ENSG00000259030	1.92951	0.0244773	1.61124
ENSG00000178965	2.59411	0.00780496	2.10763
ENSG00000116791	-0.11856	0.807862	0.0926629
ENSG00000162623	-0.982413	0.0472973	1.32516
ENSG00000137968	2.96292	0.00141035	2.85067
ENSG00000117054	-0.682198	0.173171	0.761524
ENSG00000181227	0.29958	0.656861	0.182526
ENSG00000137955	-0.532873	0.263867	0.578616
ENSG00000184005	2.5773	0.00285131	2.54496
ENSG00000226415	-0.646572	0.246311	0.608516
ENSG00000117069	-0.0794268	0.877071	0.0569654
ENSG00000230498	0.381163	0.5846	0.233141
ENSG00000142892	-0.575975	0.265371	0.576147
ENSG00000226084	-1.18226	0.0717635	1.1441
ENSG00000154027	1.96998	0.00746561	2.12693
ENSG00000036549	-0.560827	0.210143	0.677485
ENSG00000077254	-0.788623	0.080433	1.09457
ENSG00000180488	-0.72479	0.0520451	1.28362
ENSG00000235613	1.25827	0.0445811	1.35085
ENSG00000235927	1.63281	0.022024	1.6571
ENSG00000162614	0.123883	0.81861	0.0869229
ENSG00000162613	-0.611073	0.302683	0.519012
ENSG00000162616	-0.174523	0.712044	0.147493
ENSG00000273338	0.509105	0.318127	0.497399
ENSG00000122420	0.50047	0.352709	0.452584
ENSG00000137959	-1.35003	0.0935589	1.02891
ENSG00000137965	-1.60974	0.0137617	1.86133
ENSG00000117114	-0.452509	0.315295	0.501283
ENSG00000137941	-0.073299	0.916065	0.0380738
ENSG00000271576	0.290858	0.68536	0.164081
ENSG00000142875	-0.921008	0.078489	1.10519
ENSG00000213540	0.361389	0.608985	0.215394
ENSG00000117133	-0.803409	0.0785134	1.10506
ENSG00000174021	-0.947598	0.144189	0.841067
ENSG00000122432	1.71996	0.017654	1.75316
ENSG00000117151	-0.91659	0.0491172	1.30877
ENSG00000117155	-0.0950115	NA	#VALUE!
ENSG00000171517	0.541395	0.421503	0.3752
ENSG00000153898	0.201689	0.732346	0.135284
ENSG00000055732	-0.117414	0.896047	0.0476694
ENSG00000280099	1.69103	0.00573952	2.24112
ENSG00000097096	0.449289	0.344795	0.462439
ENSG00000162642	-0.457633	0.361559	0.441821
ENSG00000223254	0.259481	0.729518	0.136964
ENSG00000142867	-0.893725	0.167001	0.777281
ENSG00000153904	1.08402	0.177159	0.751636
ENSG00000142871	1.08876	0.151109	0.820708
ENSG00000117174	-1.43821	0.0202574	1.69342
ENSG00000171502	1.26964	0.0025843	2.58766
ENSG00000122417	0.130185	0.833515	0.0790863
ENSG00000137975	-0.548028	0.595563	0.225072
ENSG00000097033	-1.21638	0.0318731	1.49658
ENSG00000183291	-1.26357	0.0336429	1.47311
ENSG00000153936	-0.893277	0.0322222	1.49184
ENSG00000267272	2.4647	0.00036284	3.44028
ENSG00000143013	-0.663109	0.226891	0.644182
ENSG00000227290	1.12817	0.0933026	1.03011
ENSG00000237505	1.44033	0.0447811	1.3489
ENSG00000065243	-0.84837	0.0959044	1.01816
ENSG00000137947	-0.584779	0.207683	0.682599
ENSG00000137944	-0.412228	0.442643	0.353946
ENSG00000213516	-0.235487	0.696564	0.157039
ENSG00000117226	-0.610504	0.285275	0.544736
ENSG00000117228	-0.539154	0.217808	0.661926
ENSG00000234518	-0.560718	0.347116	0.459526
ENSG00000162645	-0.73092	0.182105	0.739678
ENSG00000162654	-0.189007	0.857034	0.0670022
ENSG00000154451	0.0873759	0.869807	0.0605772
ENSG00000183347	1.75346	0.0176087	1.75427
ENSG00000225492	2.15222	0.0117003	1.9318
ENSG00000197147	0.233448	0.673629	0.171579
ENSG00000231999	1.44634	0.0315145	1.50149
ENSG00000230735	2.00653	0.00261934	2.58181
ENSG00000171488	0.650752	0.248619	0.604465
ENSG00000171492	-0.0861128	NA	#VALUE!
ENSG00000228175	0.869103	0.123469	0.908441
ENSG00000162664	-0.611767	0.242036	0.61612
ENSG00000233593	0.794511	0.137599	0.861385
ENSG00000232882	0.250989	0.689239	0.16163
ENSG00000122482	-0.485446	0.339614	0.469014
ENSG00000097046	-0.432044	0.345467	0.461593
ENSG00000069702	1.17797	0.0622709	1.20571
ENSG00000172031	-0.302368	0.706135	0.151112
ENSG00000189195	0.393196	0.338025	0.471051
ENSG00000233401	1.52882	0.0215902	1.66574
ENSG00000069712	-0.76249	0.0950981	1.02183
ENSG00000273487	1.59534	0.0613268	1.21235
ENSG00000203910	1.17121	0.136681	0.864291
ENSG00000174842	0.079729	0.86812	0.0614204
ENSG00000122484	-0.0539623	0.887178	0.0519893
ENSG00000162676	-1.22542	0.00959814	2.01781
ENSG00000067208	-0.9336	0.0143144	1.84423
ENSG00000229992	0.787377	0.205965	0.686207
ENSG00000225505	1.53296	0.03657	1.43688
ENSG00000223896	1.27616	0.0944033	1.02501
ENSG00000122406	-0.986235	0.105174	0.978094
ENSG00000154511	-0.447697	0.342781	0.464983
ENSG00000207523	-0.590298	0.352297	0.453091
ENSG00000143033	-0.825889	0.0920213	1.03611
ENSG00000117500	-1.18174	0.0126623	1.89749
ENSG00000122483	-0.798119	0.0903494	1.04407
ENSG00000223745	0.156383	0.758519	0.120033
ENSG00000117505	-1.02677	0.0362843	1.44028
ENSG00000137942	0.00546377	0.993039	0.00303365
ENSG00000137936	-1.22332	0.0196224	1.70725
ENSG00000224093	0.804099	0.135025	0.869587
ENSG00000230439	-1.16937	0.134527	0.871191
ENSG00000067334	-1.22964	0.0227762	1.64252
ENSG00000023909	-2.08179	0.000203686	3.69104
ENSG00000198691	1.15737	0.0412393	1.38469
ENSG00000137962	-1.54272	0.000997399	3.00113
ENSG00000117528	-0.739778	0.123214	0.909339
ENSG00000117525	-0.238851	0.595417	0.225179
ENSG00000235565	1.90614	0.00584938	2.23289
ENSG00000224081	0.927759	0.117012	0.931768
ENSG00000143036	-0.371026	0.256303	0.591247
ENSG00000117519	-1.15217	0.0427921	1.36864
ENSG00000235501	0.102658	0.802394	0.0956125
ENSG00000172339	0.321634	0.303389	0.518
ENSG00000152078	-0.460034	0.462499	0.334889
ENSG00000226026	1.29084	0.0370336	1.4314
ENSG00000122481	0.0481293	0.923688	0.0344747
ENSG00000228852	0.255547	0.65647	0.182785
ENSG00000228502	1.41234	0.0215016	1.66753
ENSG00000137970	-0.904669	0.136254	0.86565
ENSG00000117569	-0.0321167	0.934106	0.029604
ENSG00000188641	-1.09242	0.0211839	1.674
ENSG00000228057	0.920099	0.0763663	1.1171
ENSG00000225206	-0.0434613	0.959407	0.0179971
ENSG00000162627	-0.875628	0.0638465	1.19486
ENSG00000117598	2.22772	0.0193973	1.71226
ENSG00000117600	1.5286	0.0352114	1.45332
ENSG00000099260	0.541133	0.386832	0.412477
ENSG00000223656	1.52541	0.0489271	1.31045
ENSG00000156869	-0.49721	0.126771	0.896981
ENSG00000162688	-0.364326	0.396468	0.401792
ENSG00000228084	1.03583	0.135681	0.867482
ENSG00000117620	-0.662979	0.144923	0.838863
ENSG00000261254	0.413997	0.299547	0.523535
ENSG00000156875	-1.30013	0.0249236	1.60339
ENSG00000156876	-0.881494	0.0698095	1.15609
ENSG00000122435	-0.0356756	0.94455	0.024775
ENSG00000122477	1.95669	0.0112573	1.94856
ENSG00000137992	-0.443819	0.229495	0.639228
ENSG00000224616	0.0060556	0.991734	0.00360487
ENSG00000137996	-1.34891	0.00485666	2.31366
ENSG00000079335	0.203123	0.583849	0.233699
ENSG00000162692	-1.98236	0.0584851	1.23295
ENSG00000162694	0.617059	0.0585848	1.23222
ENSG00000162695	-0.909524	0.0566874	1.24651
ENSG00000230946	1.14927	0.0563924	1.24878
ENSG00000117543	-1.08063	0.0658278	1.18159
ENSG00000233184	0.148136	0.754491	0.122346
ENSG00000170989	0.772163	0.0994113	1.00256
ENSG00000183298	-0.70716	0.198683	0.70184
ENSG00000060718	2.12783	0.0273764	1.56262
ENSG00000222069	2.18538	0.00980605	2.00851
ENSG00000185946	0.146076	0.76657	0.115448
ENSG00000240038	0.647648	0.131599	0.880748
ENSG00000232952	1.82422	0.0143746	1.8424
ENSG00000198890	-0.829464	0.0694813	1.15813
ENSG00000162631	1.5745	0.0577231	1.23865
ENSG00000134215	1.09854	0.00405166	2.39237
ENSG00000085491	-1.32247	0.008497	2.07073
ENSG00000280186	0.528577	0.455731	0.341291
ENSG00000196427	0.581846	0.374918	0.426064
ENSG00000186086	1.36799	0.0730475	1.13639
ENSG00000162636	0.0249897	0.962631	0.0165401
ENSG00000162639	0.135042	0.824744	0.0836808
ENSG00000134186	-0.379959	0.390451	0.408433
ENSG00000143107	1.77616	0.055787	1.25347
ENSG00000116266	-0.797336	0.0719314	1.14308
ENSG00000162641	2.02123	0.000668032	3.1752
ENSG00000121957	-0.0652743	0.896989	0.0472127
ENSG00000121940	-0.975917	0.0436516	1.36
ENSG00000085433	-0.417865	0.251744	0.599041
ENSG00000244716	-1.35698	0.0439756	1.35679
ENSG00000197780	-1.16339	0.0227762	1.64252
ENSG00000273382	0.834202	0.153756	0.813167
ENSG00000215717	-1.22943	0.0198895	1.70138
ENSG00000251484	1.45569	0.0161483	1.79187
ENSG00000179902	0.983477	0.161281	0.792417
ENSG00000116299	0.911712	0.238015	0.623395
ENSG00000031698	-0.938541	0.043137	1.36515
ENSG00000143126	-0.584127	0.34346	0.464123
ENSG00000134222	0.0814357	0.893949	0.0486873
ENSG00000134243	1.14092	0.251897	0.598777
ENSG00000143106	-1.40481	0.0100042	1.99982
ENSG00000162650	0.753204	0.078489	1.10519
ENSG00000174151	0.141297	0.759361	0.119552
ENSG00000181754	1.05047	0.038522	1.41429
ENSG00000156097	1.63223	0.0161483	1.79187
ENSG00000065135	-0.661057	0.170398	0.768536
ENSG00000116337	-0.473671	0.379969	0.420251
ENSG00000168765	0.574234	0.193524	0.713266
ENSG00000134202	-0.273264	0.595823	0.224882
ENSG00000198758	2.59906	0.00530573	2.27525
ENSG00000184371	-2.01872	0.00359938	2.44377
ENSG00000168710	-1.10654	0.0447138	1.34956
ENSG00000143093	-0.0877894	0.842858	0.0742458
ENSG00000258634	0.664094	0.142442	0.846362
ENSG00000197106	2.5468	0.00718967	2.14329
ENSG00000116396	0.298599	0.504085	0.297496
ENSG00000227963	2.01799	0.00495475	2.30498
ENSG00000162775	-0.210637	0.711528	0.147808
ENSG00000168679	-1.22028	0.0062242	2.20592
ENSG00000273373	0.900953	0.0663879	1.17791
ENSG00000224699	1.60258	0.0099658	2.00149
ENSG00000134248	-1.34144	0.0153433	1.81408
ENSG00000143119	2.23271	0.013725	1.86249
ENSG00000261654	0.862295	0.234653	0.629575
ENSG00000232811	1.1441	0.0359993	1.44371
ENSG00000121931	-1.33595	0.0266492	1.57432
ENSG00000273010	1.54058	0.0170813	1.76748
ENSG00000156171	-1.70552	0.0051435	2.28874
ENSG00000134255	-0.979896	0.0292402	1.53402
ENSG00000162777	-0.337673	0.456911	0.340169
ENSG00000064886	-1.17973	0.139417	0.855685
ENSG00000173947	1.2987	0.0345101	1.46205
ENSG00000234020	2.68701	0.0112134	1.95026
ENSG00000085465	2.17591	0.000469389	3.32847
ENSG00000260948	1.32275	0.0131874	1.87984
ENSG00000116455	-0.391425	0.290288	0.53717
ENSG00000116459	-1.06112	0.063164	1.19953
ENSG00000143110	1.20308	0.109518	0.960513
ENSG00000116473	-1.04852	0.0311995	1.50585
ENSG00000231346	2.02393	0.00172801	2.76245
ENSG00000197852	0.754029	0.0638465	1.19486
ENSG00000064703	-0.482579	0.325477	0.48748
ENSG00000171385	1.94732	0.00224626	2.64854
ENSG00000143079	-0.378885	0.417992	0.378832
ENSG00000134245	0.475867	0.346783	0.459943
ENSG00000273483	1.68881	0.0212109	1.67344
ENSG00000007341	-0.0591358	0.8865	0.0523214
ENSG00000116489	-1.5057	0.0078723	2.1039
ENSG00000155363	-1.00283	0.0277941	1.55605
ENSG00000155366	-1.60333	0.0068709	2.16299
ENSG00000155367	-0.310154	0.52699	0.278197
ENSG00000215866	1.88245	0.00772465	2.11212
ENSG00000155380	-1.70894	0.00459707	2.33752
ENSG00000229020	0.228906	0.765532	0.116037
ENSG00000226419	0.170413	0.663538	0.178134
ENSG00000236066	0.83896	0.160026	0.795809
ENSG00000238198	1.76185	0.012963	1.8873
ENSG00000198799	-0.0282994	0.949675	0.0224249
ENSG00000081026	0.259523	0.674635	0.170931
ENSG00000232499	1.22073	0.0491482	1.30849
ENSG00000116793	-1.58836	0.000724976	3.13968
ENSG00000232450	0.263505	0.716857	0.144567
ENSG00000081019	-0.317752	0.525731	0.279237
ENSG00000188761	2.16824	0.00815962	2.08833
ENSG00000134262	-0.0402925	0.918175	0.0370745
ENSG00000118655	-0.817264	0.059749	1.22367
ENSG00000235527	1.15451	0.151563	0.819407
ENSG00000163349	-0.710233	0.181823	0.74035
ENSG00000116774	1.58727	0.01099	1.959
ENSG00000197323	-0.650933	0.162996	0.787822
ENSG00000116752	-0.684548	0.21604	0.665466
ENSG00000213281	-1.16362	0.062056	1.20722
ENSG00000009307	-0.855408	0.145234	0.837932
ENSG00000201900	0.953307	0.14136	0.849673
ENSG00000052723	-0.863052	0.0740663	1.13038
ENSG00000173218	-0.912313	0.111338	0.953356
ENSG00000163393	0.381346	0.637817	0.195304
ENSG00000173212	2.3023	0.010441	1.98126
ENSG00000163399	-1.02516	0.167811	0.775179
ENSG00000203865	0.924751	0.0415589	1.38134
ENSG00000224950	2.14783	0.00543412	2.26487
ENSG00000116815	-0.960714	0.0455444	1.34157
ENSG00000177173	-0.133899	0.822227	0.0850082
ENSG00000143061	-1.13308	0.076125	1.11847
ENSG00000134247	-2.27426	0.00265406	2.57609
ENSG00000134256	1.94048	0.00517944	2.28572
ENSG00000236137	1.09414	0.0693644	1.15886
ENSG00000116830	-0.740739	0.0908086	1.04187
ENSG00000134253	0.566307	0.194014	0.712166
ENSG00000134258	1.2063	0.100848	0.996332
ENSG00000198162	-0.718026	0.090783	1.042
ENSG00000279513	0.611514	0.454462	0.342502
ENSG00000183508	0.919191	0.0617401	1.20943
ENSG00000196505	-0.934751	0.0383773	1.41593
ENSG00000065183	-0.773916	0.217096	0.663348
ENSG00000155761	2.33486	0.00674903	2.17076
ENSG00000092607	0.419638	0.598654	0.222824
ENSG00000116874	-0.49454	0.378653	0.421758
ENSG00000224238	1.26642	0.0981331	1.00818
ENSG00000236804	-0.0171296	0.980308	0.00863747
ENSG00000231365	-0.129448	0.820678	0.0858274
ENSG00000227056	1.91527	0.0677525	1.16907
ENSG00000203857	2.15936	0.0399171	1.39884
ENSG00000226443	1.75109	0.070895	1.14938
ENSG00000203855	1.53841	0.0772907	1.11187
ENSG00000240244	0.954857	0.214361	0.668855
ENSG00000198857	0.27579	0.715675	0.145284
ENSG00000143067	-1.24135	0.0212004	1.67366
ENSG00000092621	-1.0259	0.134893	0.87001
ENSG00000134240	1.83539	0.0399541	1.39844
ENSG00000134249	1.91847	0.0453809	1.34313
ENSG00000261662	0.0211637	0.978114	0.00961064
ENSG00000134250	-1.04952	0.0515722	1.28758
ENSG00000265808	-0.954265	0.0308877	1.51021
ENSG00000270392	0.845241	0.18756	0.726859
ENSG00000270231	-0.607672	0.0589349	1.22963
ENSG00000275131	0.224061	0.534348	0.272176
ENSG00000273136	0.642589	NA	#VALUE!
ENSG00000226067	-0.634186	0.10855	0.964371
ENSG00000233029	1.79858	0.00947667	2.02334
ENSG00000223345	0.818413	0.225655	0.646555
ENSG00000188610	-0.30027	0.565667	0.247439
ENSG00000171943	-0.420534	0.348781	0.457447
ENSG00000230806	0.992916	0.180577	0.743338
ENSG00000227082	1.46743	0.0300718	1.52184
ENSG00000231752	0.091729	0.879709	0.0556608
ENSG00000277702	0.728573	0.29584	0.528943
ENSG00000179571	2.1196	0.0343499	1.46407
ENSG00000252826	0.0538496	0.931867	0.0306461
ENSG00000206737	-0.887185	0.287065	0.54202
ENSG00000232721	1.56667	0.0398436	1.39964
ENSG00000223779	1.99346	0.0272513	1.56461
ENSG00000263513	-1.15242	0.039088	1.40796
ENSG00000270872	-1.18754	0.0144124	1.84126
ENSG00000207205	0.102406	0.901955	0.0448153
ENSG00000266338	-0.153513	0.807011	0.0931204
ENSG00000277918	-1.08875	0.101803	0.992241
ENSG00000224363	1.20039	0.179102	0.746899
ENSG00000196369	-0.283541	0.455809	0.341217
ENSG00000215784	-0.965052	0.0817696	1.08741
ENSG00000272419	0.0660578	0.880352	0.0553439
ENSG00000223612	-1.19396	0.029756	1.52643
ENSG00000276216	0.330195	0.674472	0.171036
ENSG00000162825	0.1831	0.659472	0.180803
ENSG00000270722	-1.79398	0.0144606	1.83981
ENSG00000272150	1.1786	0.0852901	1.0691
ENSG00000117262	-0.411604	0.20444	0.689434
ENSG00000174827	0.670391	0.190687	0.719679
ENSG00000117281	1.05668	0.0621404	1.20663
ENSG00000265491	-0.593624	0.0492142	1.30791
ENSG00000186141	-0.839631	0.0228638	1.64085
ENSG00000186364	-0.320084	0.366614	0.43579
ENSG00000131788	-0.940896	0.0443974	1.35264
ENSG00000198483	0.542705	0.332929	0.477648
ENSG00000143127	0.6297	0.306437	0.513659
ENSG00000131779	-0.229463	0.411908	0.3852
ENSG00000211451	0.491071	0.256939	0.59017
ENSG00000265241	-0.985638	0.0445811	1.35085
ENSG00000234222	1.4646	0.0220232	1.65712
ENSG00000271601	-0.220999	0.68259	0.16584
ENSG00000272031	0.439764	0.540552	0.267163
ENSG00000121851	-0.57404	0.0700353	1.15468
ENSG00000265972	-0.684703	0.262874	0.580253
ENSG00000168509	2.34678	0.0182141	1.73959
ENSG00000201558	-0.00134585	0.998017	0.000861879
ENSG00000233396	0.610645	0.208484	0.680927
ENSG00000271425	-0.282368	0.430418	0.36611
ENSG00000264343	-0.460293	0.399368	0.398627
ENSG00000273768	-0.363274	0.598511	0.222928
ENSG00000277573	0.392228	0.490453	0.309402
ENSG00000274428	0.053612	0.942273	0.0258234
ENSG00000277655	1.85986	0.0300212	1.52257
ENSG00000276975	2.40793	0.0196047	1.70764
ENSG00000268043	0.38338	0.241335	0.617379
ENSG00000227242	2.6206	0.0140661	1.85183
ENSG00000230832	1.25617	0.0474531	1.32374
ENSG00000131791	-0.580675	0.127919	0.893066
ENSG00000237188	0.219448	0.678447	0.168484
ENSG00000131781	0.588595	0.338247	0.470766
ENSG00000271721	-0.0538458	0.925352	0.0336932
ENSG00000180867	-0.31861	0.445884	0.350778
ENSG00000226015	0.380811	0.551312	0.258602
ENSG00000131778	-0.936185	0.0191572	1.71767
ENSG00000278811	1.19073	0.0596824	1.22415
ENSG00000116128	-0.637605	0.218098	0.661349
ENSG00000162836	0.249265	0.682471	0.165916
ENSG00000265107	0.291712	0.569029	0.244866
ENSG00000188092	0.0144935	0.971559	0.0125308
ENSG00000215859	1.14947	0.116638	0.93316
ENSG00000206585	-0.802736	0.178952	0.747264
ENSG00000229828	1.76984	0.0210742	1.67625
ENSG00000263956	0.321923	0.425291	0.371314
ENSG00000225080	1.1833	0.0881457	1.0548
ENSG00000198658	1.0256	0.0298912	1.52446
ENSG00000224335	1.9863	0.024177	1.6166
ENSG00000199879	0.313207	0.65574	0.183268
ENSG00000228626	-0.0629419	0.915388	0.0383947
ENSG00000231196	0.703349	0.276608	0.558136
ENSG00000224481	1.36332	0.0418264	1.37855
ENSG00000202408	0.113683	0.859754	0.0656259
ENSG00000274020	-0.246162	0.575759	0.239759
ENSG00000278596	1.60436	0.0424655	1.37196
ENSG00000238825	0.111355	0.861867	0.0645596
ENSG00000231551	-0.409618	0.441619	0.354953
ENSG00000225871	-0.45579	0.459402	0.337807
ENSG00000274210	0.0476716	NA	#VALUE!
ENSG00000270629	-0.0349733	0.912641	0.0397001
ENSG00000178104	-0.77663	0.0645376	1.19019
ENSG00000269713	-0.312129	0.323062	0.490714
ENSG00000201699	0.406897	0.644158	0.191007
ENSG00000274265	-0.109749	0.822745	0.084735
ENSG00000215861	-0.0901168	0.905572	0.0430772
ENSG00000271383	-0.26954	0.388265	0.410872
ENSG00000277147	-0.617129	0.136499	0.864871
ENSG00000275557	-0.661838	0.115106	0.938903
ENSG00000206828	-0.644753	0.41228	0.384808
ENSG00000150337	1.96619	0.00414874	2.38208
ENSG00000203814	-0.880295	0.238866	0.621846
ENSG00000233030	1.06038	0.0284512	1.5459
ENSG00000183598	-1.11019	0.0805657	1.09385
ENSG00000203812	-1.16792	0.135549	0.867903
ENSG00000184678	-0.210052	0.778987	0.10847
ENSG00000220323	-0.477429	0.581549	0.235413
ENSG00000261716	-0.202156	0.701436	0.154012
ENSG00000203819	-0.248586	0.679404	0.167872
ENSG00000184260	-0.778948	0.297637	0.526314
ENSG00000184270	-0.969932	NA	#VALUE!
ENSG00000178096	-0.410875	0.309199	0.509762
ENSG00000159164	0.257596	0.684756	0.164464
ENSG00000143368	-1.18122	0.0698335	1.15594
ENSG00000014914	-0.192569	0.684072	0.164898
ENSG00000264522	-0.185299	0.636412	0.196262
ENSG00000223945	1.71836	0.0151436	1.81977
ENSG00000136631	-0.119763	0.713849	0.146393
ENSG00000023902	-0.439138	0.12194	0.913853
ENSG00000143401	-0.97237	0.0832071	1.07984
ENSG00000222222	1.66969	0.0137342	1.8622
ENSG00000118298	1.33043	0.0144485	1.84018
ENSG00000117362	-0.94416	0.0554094	1.25642
ENSG00000118292	1.38598	0.0367735	1.43447
ENSG00000159208	0.315081	0.599734	0.222041
ENSG00000266472	-0.803344	0.0405926	1.39155
ENSG00000278939	1.88152	0.0366741	1.43564
ENSG00000117360	-0.406734	0.286542	0.542811
ENSG00000163125	-1.15114	0.0453809	1.34313
ENSG00000143374	-0.417928	0.26105	0.583277
ENSG00000143369	-0.864922	0.216314	0.664915
ENSG00000228126	1.16218	0.0674124	1.17126
ENSG00000237781	0.688501	0.256176	0.591461
ENSG00000143382	-0.685162	0.0952747	1.02102
ENSG00000203804	1.38605	0.000939625	3.02705
ENSG00000277452	0.421551	0.488454	0.311176
ENSG00000274963	0.589552	0.2476	0.60625
ENSG00000143384	-0.48923	0.377868	0.42266
ENSG00000143420	-0.929257	0.0533882	1.27256
ENSG00000143457	-0.918965	0.0553168	1.25714
ENSG00000143452	-0.85277	0.058994	1.22919
ENSG00000163131	-3.24894	2.61e-08	7.58336
ENSG00000143387	0.103004	0.84308	0.0741315
ENSG00000143437	-0.865587	0.0474245	1.324
ENSG00000143379	-0.299322	0.474263	0.323981
ENSG00000143418	-1.57264	0.00308937	2.51013
ENSG00000231073	0.728751	0.229053	0.640064
ENSG00000143412	0.420155	0.396163	0.402126
ENSG00000143409	-0.282222	0.520929	0.283222
ENSG00000143363	-0.544247	0.209401	0.67902
ENSG00000163141	0.632081	0.234188	0.630436
ENSG00000143443	-0.132629	0.782907	0.10629
ENSG00000197622	-1.3469	0.0155898	1.80716
ENSG00000213190	-1.46276	0.00103914	2.98332
ENSG00000143458	-0.244768	0.354897	0.449898
ENSG00000143434	0.498264	0.325993	0.486792
ENSG00000163154	1.04556	0.0880267	1.05539
ENSG00000163156	-0.825427	0.0350708	1.45505
ENSG00000163155	-0.53953	0.0804266	1.0946
ENSG00000163159	-0.668923	0.137063	0.863079
ENSG00000143398	-0.760366	0.100345	0.998504
ENSG00000159352	-1.54012	0.00812892	2.08997
ENSG00000143373	-0.836996	0.0802134	1.09575
ENSG00000143393	-0.881443	0.0705211	1.15168
ENSG00000143390	-1.25969	0.0142823	1.8452
ENSG00000143416	0.856534	0.0495286	1.30514
ENSG00000159377	-1.5771	0.0117223	1.93099
ENSG00000143442	-0.680295	0.165698	0.780683
ENSG00000143375	0.0962579	0.821026	0.0856433
ENSG00000143367	0.136957	0.762536	0.11774
ENSG00000232536	1.47641	0.00319328	2.49576
ENSG00000207606	0.858974	0.256227	0.591375
ENSG00000223861	1.17693	0.0208512	1.68087
ENSG00000143376	-0.932417	0.0397693	1.40045
ENSG00000143436	-0.723546	0.1132	0.946153
ENSG00000143450	0.597773	0.169482	0.770876
ENSG00000249602	-0.971293	0.156269	0.806126
ENSG00000182134	-0.551044	0.235926	0.627224
ENSG00000143365	0.927156	0.0820797	1.08576
ENSG00000225556	0.302109	0.454774	0.342204
ENSG00000234614	0.107108	0.833093	0.0793063
ENSG00000196407	0.519672	0.225133	0.647561
ENSG00000159445	0.0703929	0.816302	0.0881489
ENSG00000223810	2.46793	0.0039632	2.40195
ENSG00000197747	-2.14215	0.00264327	2.57786
ENSG00000229021	1.05945	0.0811525	1.0907
ENSG00000163191	-2.2488	0.00067604	3.17003
ENSG00000159450	1.18888	0.105183	0.978054
ENSG00000215853	2.27632	0.0256968	1.59012
ENSG00000197915	1.34628	0.101488	0.993584
ENSG00000143631	2.07476	0.0197558	1.70431
ENSG00000143520	2.55502	0.0128877	1.88982
ENSG00000235942	2.56114	0.0119884	1.92124
ENSG00000163206	2.04145	0.0108236	1.96563
ENSG00000163207	2.44069	0.0100351	1.99848
ENSG00000163216	2.06261	0.0257156	1.5898
ENSG00000163218	1.55945	0.0471295	1.32671
ENSG00000163220	-2.29465	4.11e-05	4.38616
ENSG00000143546	-0.72115	0.196514	0.706606
ENSG00000184330	2.19746	0.0109907	1.95898
ENSG00000238279	1.23819	0.0267911	1.57201
ENSG00000197956	-1.65796	0.00690533	2.16082
ENSG00000196420	1.73913	0.0213743	1.67011
ENSG00000196154	-2.35914	0.000193784	3.71268
ENSG00000188015	-0.983235	0.0344679	1.46258
ENSG00000196754	-1.23297	0.0901117	1.04522
ENSG00000188643	-0.869325	NA	#VALUE!
ENSG00000189334	-0.509026	0.393519	0.405034
ENSG00000189171	-0.179277	0.722831	0.140963
ENSG00000160678	1.94474	0.00306832	2.5131
ENSG00000160679	-0.323316	0.481339	0.317549
ENSG00000143553	-1.05058	0.0212943	1.67174
ENSG00000143621	-0.614935	0.288905	0.539246
ENSG00000169418	0.26312	0.77151	0.112658
ENSG00000143624	-0.669548	0.0865614	1.06268
ENSG00000143554	-0.972781	0.0349787	1.4562
ENSG00000231827	1.17194	0.0443974	1.35264
ENSG00000143614	-0.7142	0.192464	0.715651
ENSG00000223599	1.12627	0.0412711	1.38435
ENSG00000198837	-0.696879	0.0934878	1.02924
ENSG00000160741	-0.859539	0.0565425	1.24762
ENSG00000143570	-1.74743	0.00849415	2.07088
ENSG00000273026	-0.0787543	0.906351	0.0427035
ENSG00000143578	0.240747	0.437221	0.359299
ENSG00000143543	-1.65063	0.00829348	2.08126
ENSG00000272654	0.799617	0.102086	0.991033
ENSG00000143545	-1.17433	0.00763721	2.11707
ENSG00000177954	-0.922485	0.148039	0.829623
ENSG00000143552	2.0945	0.00903316	2.04416
ENSG00000143549	-1.25668	0.0221198	1.65522
ENSG00000264384	0.986891	0.0668317	1.17502
ENSG00000163263	2.00908	0.0285696	1.5441
ENSG00000143612	-1.38337	0.0204405	1.68951
ENSG00000143569	-1.05168	0.0644172	1.191
ENSG00000252817	-0.188392	0.834516	0.0785652
ENSG00000143575	-1.27648	0.0120741	1.91815
ENSG00000278694	1.96091	0.00457378	2.33973
ENSG00000228013	1.70092	0.00880656	2.05519
ENSG00000160712	-0.197543	0.618587	0.208599
ENSG00000228264	1.51301	0.0223498	1.65073
ENSG00000169291	0.0807914	0.927895	0.0325014
ENSG00000163239	1.16404	0.10554	0.976582
ENSG00000160714	-1.06962	0.0443012	1.35358
ENSG00000229780	1.71307	0.0115425	1.9377
ENSG00000160716	1.77048	0.0174262	1.7588
ENSG00000160710	-1.50148	0.0223162	1.65138
ENSG00000143603	2.16467	0.00756138	2.1214
ENSG00000163344	-0.652878	0.174407	0.758437
ENSG00000270361	1.46548	0.0430373	1.36616
ENSG00000163346	-0.500668	0.264436	0.577679
ENSG00000163348	-1.28385	0.0456063	1.34098
ENSG00000160691	-1.48815	0.00954371	2.02028
ENSG00000173207	-1.24781	0.0233919	1.63093
ENSG00000264349	0.377801	0.632083	0.199226
ENSG00000160688	-0.782665	0.0730475	1.13639
ENSG00000160685	-1.1763	0.0849322	1.07093
ENSG00000163354	1.6962	0.0060429	2.21875
ENSG00000163357	1.81007	0.00957158	2.01902
ENSG00000232093	0.366582	0.584704	0.233064
ENSG00000143537	-1.30424	0.0357483	1.44674
ENSG00000243364	-1.00488	0.0662232	1.17899
ENSG00000143590	-0.44623	0.457715	0.339405
ENSG00000169242	-0.767134	0.198235	0.70282
ENSG00000169241	-1.13351	0.0410032	1.38718
ENSG00000179085	-0.274815	0.543556	0.264756
ENSG00000163463	0.506492	0.2783	0.555486
ENSG00000163462	0.338457	0.539337	0.26814
ENSG00000185499	-1.66414	0.0238438	1.62263
ENSG00000169231	-0.857241	0.0328726	1.48317
ENSG00000231064	-0.0551886	0.933645	0.0298182
ENSG00000173171	-0.739618	0.0556522	1.25452
ENSG00000160766	-0.185758	0.556022	0.254908
ENSG00000236675	-0.699841	0.247289	0.606795
ENSG00000177628	-1.11155	0.044506	1.35158
ENSG00000160767	-1.36429	0.0262069	1.58158
ENSG00000116521	-1.31835	0.0198365	1.70254
ENSG00000176444	-0.62099	0.189971	0.721312
ENSG00000143630	0.102264	0.886565	0.0522892
ENSG00000143627	1.83967	0.0251261	1.59987
ENSG00000160752	-0.997627	0.0656682	1.18264
ENSG00000225855	-0.0893762	0.859154	0.0659289
ENSG00000160753	-1.20215	0.0120008	1.92079
ENSG00000116539	-0.540927	0.239232	0.621181
ENSG00000237872	1.59379	0.0444206	1.35242
ENSG00000235919	0.774564	0.0763942	1.11694
ENSG00000271267	0.19269	0.79423	0.100054
ENSG00000232519	1.81517	0.0128275	1.89186
ENSG00000125459	-0.187463	0.600287	0.221641
ENSG00000246203	0.0988101	0.823762	0.0841982
ENSG00000163374	-0.703435	0.12019	0.92013
ENSG00000132676	-1.3949	0.0100609	1.99736
ENSG00000203761	0.589252	0.105276	0.977669
ENSG00000116580	-0.388981	0.284812	0.545442
ENSG00000234937	0.591373	0.468631	0.329169
ENSG00000132718	0.19241	0.817094	0.087728
ENSG00000143622	-0.773171	0.093558	1.02892
ENSG00000132680	-0.0273767	0.948656	0.0228913
ENSG00000207475	-0.293869	0.5846	0.233141
ENSG00000252808	-0.0528941	0.930766	0.0311596
ENSG00000173080	0.563613	0.192007	0.716682
ENSG00000116584	-0.711451	0.160982	0.793223
ENSG00000273002	0.620798	0.23462	0.629635
ENSG00000163479	-0.801927	0.0956085	1.0195
ENSG00000160803	-1.12337	0.0489833	1.30995
ENSG00000116586	-1.25643	0.0159407	1.79749
ENSG00000132698	-0.972332	0.0327464	1.48484
ENSG00000254726	0.667317	0.256003	0.591755
ENSG00000160789	-0.560174	0.396618	0.401628
ENSG00000196189	0.491645	0.380499	0.419646
ENSG00000160785	-0.631438	0.178853	0.747503
ENSG00000160783	0.547513	0.0417743	1.37909
ENSG00000242252	0.973873	0.179847	0.745097
ENSG00000160781	0.690545	0.110235	0.957682
ENSG00000198952	-0.727581	0.119103	0.924076
ENSG00000163472	-0.151532	0.809394	0.09184
ENSG00000198715	-1.02761	0.0187822	1.72625
ENSG00000189030	2.10514	0.0117349	1.93052
ENSG00000163468	-1.23042	0.0355191	1.44954
ENSG00000163467	1.30557	0.0397554	1.4006
ENSG00000132677	2.20928	0.00926404	2.0332
ENSG00000237390	2.01224	0.0210742	1.67625
ENSG00000125462	2.21218	0.00868599	2.06118
ENSG00000116604	-0.622307	0.243773	0.613014
ENSG00000206651	1.27428	0.0489271	1.31045
ENSG00000183856	-0.0728135	0.869477	0.0607419
ENSG00000163382	-1.28962	0.016166	1.7914
ENSG00000160818	-0.593615	0.22801	0.642045
ENSG00000132702	1.79279	0.0307497	1.51216
ENSG00000272068	1.75606	0.0131126	1.88231
ENSG00000132692	0.974451	NA	#VALUE!
ENSG00000272405	0.819241	0.120181	0.920164
ENSG00000132688	-1.28223	0.0627977	1.20206
ENSG00000237588	1.57322	0.0165706	1.78066
ENSG00000143320	-1.8838	0.00703824	2.15254
ENSG00000223356	1.38977	0.0425727	1.37087
ENSG00000143319	-0.720451	0.0843853	1.07373
ENSG00000143303	-0.498736	0.163482	0.786529
ENSG00000143314	-1.30375	0.0117349	1.93052
ENSG00000143321	-1.39664	0.0448785	1.34796
ENSG00000143294	-1.03478	0.0671773	1.17278
ENSG00000027869	0.587905	0.151665	0.819116
ENSG00000198400	1.62658	0.0546704	1.26225
ENSG00000027644	2.32554	0.0191379	1.71811
ENSG00000187800	1.16746	0.142895	0.844984
ENSG00000160838	1.75179	0.0151013	1.82099
ENSG00000132694	-0.728503	0.0584851	1.23295
ENSG00000224520	0.96113	0.0867685	1.06164
ENSG00000253831	2.65274	0.00848858	2.07116
ENSG00000117036	-1.07669	0.0593473	1.2266
ENSG00000235700	1.10457	0.0763263	1.11733
ENSG00000143297	2.61197	0.0099192	2.00352
ENSG00000163518	2.57464	0.0100042	1.99982
ENSG00000160856	2.44406	0.0106254	1.97366
ENSG00000163534	2.32377	0.0142774	1.84535
ENSG00000073754	1.99585	NA	#VALUE!
ENSG00000236957	2.47656	0.00884925	2.05309
ENSG00000183853	-1.5339	0.00432625	2.36389
ENSG00000226520	1.55108	0.0269533	1.56939
ENSG00000227295	1.74521	0.0482249	1.31673
ENSG00000158488	2.27235	0.0262361	1.5811
ENSG00000236257	2.29984	0.0112694	1.9481
ENSG00000173285	2.36236	0.0151684	1.81906
ENSG00000163554	2.66324	0.0117611	1.92955
ENSG00000163564	2.47192	0.0174935	1.75712
ENSG00000163565	0.220188	0.848615	0.0712892
ENSG00000163568	2.62032	0.0108569	1.96429
ENSG00000162706	2.50102	0.0104647	1.98027
ENSG00000225670	2.53536	0.00743469	2.12874
ENSG00000213088	2.12042	0.0218729	1.66009
ENSG00000132693	2.16711	0.00745364	2.12763
ENSG00000158716	-0.564693	0.244286	0.612102
ENSG00000243284	1.4974	0.0557372	1.25386
ENSG00000272668	1.24014	0.0720146	1.14258
ENSG00000213085	0.539775	0.12704	0.89606
ENSG00000279430	0.870944	0.172629	0.762887
ENSG00000158710	-1.72201	0.00953049	2.02088
ENSG00000085552	-0.282147	0.43211	0.364406
ENSG00000224259	-0.0643384	0.951038	0.0218023
ENSG00000237409	1.7132	0.0198006	1.70332
ENSG00000260766	0.56886	0.292287	0.53419
ENSG00000143315	-0.0501324	0.90092	0.0453139
ENSG00000162728	1.59126	0.0268872	1.57045
ENSG00000162729	-1.386	0.0278851	1.55463
ENSG00000132681	2.2239	0.0147109	1.83236
ENSG00000143318	1.33409	0.0385377	1.41411
ENSG00000227741	1.2018	0.00879495	2.05577
ENSG00000162734	-1.68549	0.00246851	2.60756
ENSG00000132716	-0.110305	0.777972	0.109036
ENSG00000258465	0.445684	0.580531	0.236175
ENSG00000228606	0.68468	0.311135	0.507051
ENSG00000162735	-0.586341	0.0694602	1.15826
ENSG00000122218	-0.815022	0.0804266	1.0946
ENSG00000235082	0.172266	0.804435	0.0945093
ENSG00000202078	0.24389	0.729144	0.137187
ENSG00000162736	-0.771727	0.0693542	1.15893
ENSG00000171786	1.99961	0.0251766	1.599
ENSG00000162738	-0.794718	0.161438	0.791994
ENSG00000066294	2.41883	0.0119472	1.92273
ENSG00000117090	1.60812	0.0496053	1.30447
ENSG00000026751	2.40167	0.0211339	1.67502
ENSG00000122224	2.25246	0.0230378	1.63756
ENSG00000122223	2.18529	0.0136405	1.86517
ENSG00000213080	0.0323485	0.956258	0.0194247
ENSG00000158769	-1.4993	0.0182114	1.73966
ENSG00000270149	1.39592	0.0251556	1.59937
ENSG00000215845	-0.60204	0.239707	0.620319
ENSG00000158773	-1.15657	0.019887	1.70143
ENSG00000186517	1.48468	0.0117349	1.93052
ENSG00000143217	-0.904629	0.0837917	1.0768
ENSG00000228917	0.797576	0.134258	0.872059
ENSG00000162755	1.03464	0.0470127	1.32779
ENSG00000143256	-1.73184	0.00523457	2.28112
ENSG00000158793	-0.751189	0.0457814	1.33931
ENSG00000158796	-0.501172	0.209401	0.679021
ENSG00000143222	-0.895249	0.03748	1.4262
ENSG00000224985	0.848768	0.284812	0.545442
ENSG00000143258	-0.314861	0.341709	0.466344
ENSG00000143224	0.0391034	0.921711	0.035405
ENSG00000158850	-0.726521	0.108818	0.963299
ENSG00000158859	-1.43948	0.00734636	2.13393
ENSG00000158864	-1.23244	0.0186883	1.72843
ENSG00000158869	2.10702	0.00347992	2.45843
ENSG00000158874	1.28405	0.0497362	1.30333
ENSG00000158882	-0.498724	0.123261	0.909175
ENSG00000143257	0.650223	0.101161	0.994989
ENSG00000248485	0.890145	0.227003	0.643969
ENSG00000143252	-0.835833	0.0262554	1.58078
ENSG00000215840	1.08013	0.107634	0.968051
ENSG00000143226	1.78582	0.0322535	1.49142
ENSG00000173110	1.70431	0.00703824	2.15254
ENSG00000072694	1.29045	0.100207	0.999103
ENSG00000213075	1.65659	0.0327433	1.48488
ENSG00000132185	0.73771	0.26911	0.570071
ENSG00000162746	1.32574	0.0280081	1.55272
ENSG00000081721	-1.14879	0.0253192	1.59655
ENSG00000118217	-1.06538	0.0198413	1.70243
ENSG00000229808	0.434624	0.334141	0.476071
ENSG00000162745	0.452372	0.399442	0.398547
ENSG00000227818	2.0306	0.0200077	1.6988
ENSG00000198929	0.12347	0.782318	0.106617
ENSG00000227094	0.63694	0.342047	0.465914
ENSG00000252262	1.596	0.0376092	1.42471
ENSG00000239887	-0.0942556	0.856577	0.0672338
ENSG00000171722	0.914891	0.0712736	1.14707
ENSG00000198574	1.63806	0.047919	1.31949
ENSG00000152332	-1.542	0.00801835	2.09592
ENSG00000117143	-1.20189	0.0491033	1.30889
ENSG00000272574	0.299492	0.571213	0.243202
ENSG00000162733	0.140075	0.753148	0.12312
ENSG00000132196	0.258053	0.596329	0.224514
ENSG00000185860	2.25078	0.014984	1.82437
ENSG00000117152	1.27456	0.169888	0.769838
ENSG00000143248	0.73813	0.512108	0.290639
ENSG00000232892	1.86196	0.0434364	1.36215
ENSG00000232995	1.12931	0.0795842	1.09917
ENSG00000143228	-0.645202	0.15835	0.800383
ENSG00000185630	0.77788	0.133516	0.874466
ENSG00000274155	0.587129	0.435396	0.361115
ENSG00000269887	1.16846	0.0549735	1.25985
ENSG00000276359	1.0932	0.099337	1.00289
ENSG00000233693	2.2438	0.00812892	2.08997
ENSG00000271917	2.48341	0.00666939	2.17591
ENSG00000238022	1.74168	0.0158755	1.79927
ENSG00000143171	2.00761	0.052469	1.2801
ENSG00000143198	-0.664396	0.041999	1.37676
ENSG00000143149	-0.46962	0.441377	0.355191
ENSG00000230175	1.40469	0.0859427	1.06579
ENSG00000215838	2.00524	0.0128993	1.88944
ENSG00000143183	-1.1478	0.0313383	1.50393
ENSG00000224358	0.937357	0.0743823	1.12853
ENSG00000143179	-1.18961	0.0281084	1.55116
ENSG00000236364	1.25948	0.0111628	1.95223
ENSG00000271527	1.96659	0.01499	1.8242
ENSG00000188859	1.8976	0.018672	1.72881
ENSG00000215835	2.06704	0.0212136	1.67339
ENSG00000143157	-1.30557	0.0145845	1.83611
ENSG00000152382	-0.587455	0.167043	0.777171
ENSG00000225171	1.24942	0.0377799	1.42274
ENSG00000143195	0.0699637	0.937451	0.0280513
ENSG00000143167	1.88909	0.0158942	1.79876
ENSG00000198842	2.09892	0.0193714	1.71284
ENSG00000143190	-0.226448	0.504393	0.297231
ENSG00000272033	0.974467	0.0725855	1.13915
ENSG00000198821	1.84931	0.0279159	1.55415
ENSG00000233411	0.437752	0.618025	0.208994
ENSG00000143162	-0.884665	0.0228957	1.64025
ENSG00000198771	2.0732	0.0176132	1.75416
ENSG00000197965	-2.23171	0.00074877	3.12565
ENSG00000143199	1.91097	0.0193714	1.71284
ENSG00000250762	1.12902	0.0782512	1.10651
ENSG00000232194	0.373609	0.59053	0.228758
ENSG00000143158	-1.27911	0.00926404	2.0332
ENSG00000143164	-1.33514	0.0110316	1.95736
ENSG00000224837	-1.05457	0.0689966	1.16117
ENSG00000143147	-0.608281	0.198235	0.70282
ENSG00000143155	-1.24883	0.0209244	1.67935
ENSG00000213064	-0.551849	0.262242	0.581298
ENSG00000143178	1.30166	0.0117349	1.93052
ENSG00000228697	3.05896	0.0037419	2.42691
ENSG00000143196	1.92972	0.00825899	2.08307
ENSG00000235736	1.93126	0.0201979	1.69469
ENSG00000203601	1.98126	0.0140389	1.85267
ENSG00000143153	-3.7266	1.68e-08	7.77469
ENSG00000143156	-0.520985	0.227337	0.643331
ENSG00000117475	-1.00413	0.0251923	1.59873
ENSG00000117479	0.314538	0.393683	0.404853
ENSG00000213062	0.777673	0.113468	0.945127
ENSG00000198734	2.1412	0.00881832	2.05461
ENSG00000000460	-0.143422	0.72143	0.141806
ENSG00000188404	0.847147	0.308281	0.511053
ENSG00000007908	0.510171	0.525625	0.279324
ENSG00000171806	-0.893403	0.0355503	1.44916
ENSG00000000457	-0.375791	0.208701	0.680476
ENSG00000239494	-0.590005	0.37622	0.424559
ENSG00000075945	-1.00973	0.0130495	1.88441
ENSG00000203740	1.89821	0.019045	1.72022
ENSG00000231407	1.25457	0.074019	1.13066
ENSG00000120370	-1.12359	0.00790235	2.10224
ENSG00000116132	-2.35571	0.00387553	2.41167
ENSG00000271811	-0.287208	0.648808	0.187884
ENSG00000226552	1.52881	0.0656383	1.18284
ENSG00000007933	2.00516	0.0190139	1.72093
ENSG00000117507	1.9134	0.0240299	1.61925
ENSG00000094963	1.03095	0.0712412	1.14727
ENSG00000010932	1.9765	0.0245724	1.60955
ENSG00000076258	0.629678	0.270467	0.567886
ENSG00000117523	-0.936126	0.071258	1.14717
ENSG00000239373	0.548838	0.348326	0.458014
ENSG00000230364	2.26711	0.00759845	2.11927
ENSG00000117533	-0.932119	0.0426354	1.37023
ENSG00000010165	-0.533548	0.185986	0.73052
ENSG00000197959	0.548585	0.419709	0.377051
ENSG00000135845	-0.203729	0.587926	0.230677
ENSG00000180999	1.91153	0.0272134	1.56522
ENSG00000094975	-0.37862	0.381889	0.418063
ENSG00000117586	2.17437	0.0143788	1.84228
ENSG00000231615	1.51303	0.032955	1.48208
ENSG00000203739	0.673611	0.166201	0.779365
ENSG00000117592	-1.50108	0.0113882	1.94354
ENSG00000162753	2.02949	0.033033	1.48105
ENSG00000076321	-0.0830415	0.775682	0.110316
ENSG00000120334	-0.555586	0.16004	0.795772
ENSG00000117593	-0.928753	0.0321289	1.4931
ENSG00000270084	-0.369965	0.579937	0.236619
ENSG00000234741	-0.983833	0.136993	0.863303
ENSG00000185278	-0.0910366	0.797206	0.0984293
ENSG00000117601	1.931	NA	#VALUE!
ENSG00000135870	-0.304808	0.453515	0.343409
ENSG00000236535	1.04909	0.0805616	1.09387
ENSG00000224977	0.819735	0.203475	0.691489
ENSG00000227373	1.38206	0.0766714	1.11537
ENSG00000152061	-0.37822	0.206005	0.686123
ENSG00000237317	0.783987	0.242653	0.615014
ENSG00000203737	0.854111	0.146817	0.833223
ENSG00000237249	0.417183	0.614432	0.211526
ENSG00000229531	1.56098	0.0501432	1.29979
ENSG00000252552	1.0191	0.194997	0.709972
ENSG00000116161	-0.883902	0.0863087	1.06395
ENSG00000120333	-0.528599	0.297409	0.526646
ENSG00000120332	2.31966	0.00639832	2.19393
ENSG00000235750	-1.35585	0.0051419	2.28888
ENSG00000116147	2.19369	0.0253469	1.59607
ENSG00000143207	-0.969499	0.0268625	1.57085
ENSG00000252906	-0.645888	0.260784	0.583719
ENSG00000228686	0.277177	0.663097	0.178423
ENSG00000236021	1.38794	0.0498206	1.30259
ENSG00000116183	2.51182	0.0118929	1.92471
ENSG00000152092	2.64138	0.0111481	1.9528
ENSG00000198797	2.46259	0.00894698	2.04832
ENSG00000254154	1.91084	0.00926404	2.0332
ENSG00000242193	-0.808768	0.108597	0.964184
ENSG00000224687	-0.657157	0.121225	0.916406
ENSG00000075391	-1.65429	0.00269168	2.56998
ENSG00000270575	0.468539	0.477949	0.320619
ENSG00000213058	0.0359171	0.957663	0.0187874
ENSG00000188585	2.46488	0.008497	2.07073
ENSG00000240021	1.85695	0.048016	1.31861
ENSG00000213057	1.97406	0.0112523	1.94876
ENSG00000116191	-0.25486	0.684286	0.164762
ENSG00000116194	0.816528	0.207676	0.682614
ENSG00000116199	-1.45483	0.0061434	2.21159
ENSG00000186283	-1.22684	0.0144606	1.83981
ENSG00000143322	-0.757899	0.12783	0.893368
ENSG00000225711	1.6817	0.0376922	1.42375
ENSG00000057252	-0.786025	0.0750253	1.12479
ENSG00000162779	2.08846	0.0128877	1.88982
ENSG00000236539	2.63392	0.0111521	1.95264
ENSG00000227141	2.06358	0.0158755	1.79927
ENSG00000162782	0.543051	0.468056	0.329702
ENSG00000231966	1.48912	0.0387591	1.41163
ENSG00000169905	-1.30264	0.00953049	2.02088
ENSG00000272906	0.81308	0.100658	0.99715
ENSG00000143337	-1.11638	0.0228995	1.64017
ENSG00000260360	1.63066	0.085749	1.06677
ENSG00000135837	-0.734037	0.083268	1.07952
ENSG00000235145	1.56855	0.0164731	1.78323
ENSG00000116260	-0.969676	0.0897947	1.04675
ENSG00000121454	0.379308	0.460552	0.336721
ENSG00000230124	-0.561569	0.0896398	1.0475
ENSG00000235060	1.40013	0.0339274	1.46945
ENSG00000143324	-0.744339	0.0421816	1.37488
ENSG00000135835	0.0565418	0.927115	0.0328665
ENSG00000251520	0.399839	0.497968	0.302798
ENSG00000270711	1.70091	0.0112573	1.94856
ENSG00000135823	-1.07179	0.0269582	1.56931
ENSG00000153029	-0.457526	0.213064	0.67149
ENSG00000162783	-1.61362	0.0351196	1.45445
ENSG00000237292	1.5544	0.0321611	1.49267
ENSG00000225359	1.89456	0.0284651	1.54569
ENSG00000198216	2.43102	0.015372	1.81327
ENSG00000228918	2.43511	0.0143218	1.844
ENSG00000135821	-0.31302	0.588223	0.230458
ENSG00000203730	1.73732	0.0247505	1.60642
ENSG00000135828	0.0651781	0.901162	0.0451971
ENSG00000143333	0.864798	0.168032	0.774608
ENSG00000261504	1.25639	0.0356472	1.44797
ENSG00000261185	2.21707	0.00980605	2.00851
ENSG00000135824	2.36928	0.0112442	1.94907
ENSG00000135838	0.830392	0.10725	0.969604
ENSG00000135829	-0.871403	0.0862561	1.06421
ENSG00000135862	-1.68605	0.00741055	2.13015
ENSG00000224468	0.426517	0.464321	0.333182
ENSG00000058085	-3.10709	8.8e-05	4.05552
ENSG00000157064	0.330735	0.548017	0.261206
ENSG00000232860	0.819207	0.110639	0.956092
ENSG00000116698	-1.13571	0.0266492	1.57432
ENSG00000116701	-1.58359	0.0218729	1.66009
ENSG00000162704	-1.33649	0.00963865	2.01598
ENSG00000143344	-0.105663	0.77694	0.109613
ENSG00000198756	0.699931	0.1623	0.78968
ENSG00000198860	-0.897991	0.0722459	1.14119
ENSG00000271387	1.308	0.0973901	1.01148
ENSG00000116667	0.299262	0.512907	0.289961
ENSG00000116406	-1.1465	0.0223498	1.65073
ENSG00000135842	-1.67479	0.00164478	2.78389
ENSG00000121481	-0.439554	0.286128	0.54344
ENSG00000121486	-1.09274	0.0153433	1.81408
ENSG00000116668	-0.111849	0.725172	0.139559
ENSG00000238061	0.092634	0.882771	0.0541519
ENSG00000279838	-1.52697	0.00688941	2.16182
ENSG00000116679	-1.17924	0.0124873	1.90353
ENSG00000273004	0.916661	0.137326	0.862246
ENSG00000261024	1.38014	0.0385977	1.41344
ENSG00000143341	0.635832	0.321534	0.492773
ENSG00000224691	1.56685	0.0581812	1.23522
ENSG00000116690	1.57506	0.0340005	1.46851
ENSG00000047410	-1.05688	0.0304604	1.51626
ENSG00000157181	-0.646908	0.153857	0.812883
ENSG00000279374	0.216667	0.772608	0.112041
ENSG00000262180	0.226882	0.661478	0.179485
ENSG00000229739	1.37985	0.0991886	1.00354
ENSG00000116703	0.703848	0.338152	0.470888
ENSG00000073756	-0.400021	0.463925	0.333552
ENSG00000273129	1.29697	0.0829593	1.08113
ENSG00000116711	-0.619379	0.249718	0.60255
ENSG00000230987	0.993609	0.094812	1.02314
ENSG00000162670	2.68427	0.00841478	2.07496
ENSG00000226723	0.49661	0.488824	0.310848
ENSG00000231767	0.451629	0.428292	0.36826
ENSG00000116741	2.04506	0.00476818	2.32165
ENSG00000234473	-1.37697	0.0308168	1.51121
ENSG00000116750	-1.22121	0.0171437	1.7659
ENSG00000116747	-1.14238	0.0351927	1.45355
ENSG00000023572	-1.20947	0.00885266	2.05293
ENSG00000134371	-0.965544	0.0296201	1.52841
ENSG00000162630	1.05789	0.0212279	1.67309
ENSG00000276735	1.08783	0.169485	0.77087
ENSG00000162687	0.108372	0.863341	0.0638177
ENSG00000000971	-0.956653	0.227042	0.643893
ENSG00000244414	1.98136	0.0343209	1.46444
ENSG00000066279	-0.988474	0.0789063	1.10289
ENSG00000235748	0.44201	0.455535	0.341479
ENSG00000177888	-0.905292	0.066497	1.1772
ENSG00000134376	1.76904	0.0349019	1.45715
ENSG00000213047	-0.669356	0.0408233	1.38909
ENSG00000213046	1.07113	0.111249	0.953705
ENSG00000233040	0.684213	0.392477	0.406186
ENSG00000143355	0.205117	0.816944	0.0878077
ENSG00000151414	-1.53843	0.00517094	2.28643
ENSG00000232824	2.24426	0.0127999	1.89279
ENSG00000081237	2.26536	0.0167746	1.77535
ENSG00000229989	-0.711064	0.236431	0.626296
ENSG00000231718	1.45507	0.0761933	1.11808
ENSG00000116833	-0.037904	0.96383	0.0159996
ENSG00000203721	1.06328	0.11942	0.922924
ENSG00000162702	-0.933267	0.0835835	1.07788
ENSG00000118193	-0.793827	0.0496745	1.30387
ENSG00000118197	-0.844926	0.0288142	1.54039
ENSG00000118200	-0.860148	0.062056	1.20722
ENSG00000231333	0.39809	0.539347	0.268132
ENSG00000163362	-1.07161	0.111002	0.954669
ENSG00000233217	1.47548	0.0773214	1.1117
ENSG00000116852	-0.0913876	0.867039	0.0619615
ENSG00000081248	2.08295	0.01945	1.71108
ENSG00000232237	0.738362	0.230688	0.636975
ENSG00000116857	-0.727862	0.0829543	1.08116
ENSG00000163395	2.04245	0.0145655	1.83667
ENSG00000081277	-0.909069	0.130487	0.884432
ENSG00000118194	0.698551	0.153532	0.8138
ENSG00000159166	-1.71455	0.00631582	2.19957
ENSG00000159173	0.861865	0.071367	1.1465
ENSG00000174307	-2.74078	8.07e-05	4.09313
ENSG00000159176	-0.425663	0.232454	0.633663
ENSG00000223396	0.232029	0.66958	0.174198
ENSG00000134369	-0.662401	0.0750042	1.12491
ENSG00000236390	0.697577	0.37257	0.428792
ENSG00000231871	1.21686	0.121383	0.915842
ENSG00000235121	0.823022	0.254134	0.594938
ENSG00000198700	-1.05927	0.0162349	1.78955
ENSG00000198892	-1.1801	0.0242645	1.61503
ENSG00000163431	1.50087	0.0505279	1.29647
ENSG00000134375	-1.04187	0.031382	1.50332
ENSG00000176393	-1.23101	0.0242626	1.61506
ENSG00000273478	-0.146276	0.820891	0.0857147
ENSG00000234678	0.66799	0.165182	0.782038
ENSG00000163435	0.506605	0.491921	0.308105
ENSG00000249007	1.17586	0.0456023	1.34101
ENSG00000170075	0.705166	0.190543	0.720007
ENSG00000143862	-1.19556	0.0261854	1.58194
ENSG00000143851	2.19911	0.00947667	2.02334
ENSG00000243323	1.96076	0.0175881	1.75478
ENSG00000133067	0.751944	0.262487	0.580892
ENSG00000077152	-1.39098	0.00933732	2.02978
ENSG00000077157	0.250792	0.438749	0.357784
ENSG00000232626	1.81648	0.00907534	2.04214
ENSG00000236439	0.626042	0.335127	0.47479
ENSG00000253042	0.203379	0.809226	0.0919303
ENSG00000143858	1.13426	0.0545673	1.26307
ENSG00000117139	-0.492629	0.315998	0.500316
ENSG00000235449	0.0158919	0.984309	0.00686854
ENSG00000226148	0.995966	0.0436107	1.36041
ENSG00000228288	0.370851	0.445679	0.350978
ENSG00000184774	2.25031	0.0096048	2.01751
ENSG00000214796	0.726646	0.174311	0.758676
ENSG00000183155	-1.12571	0.0132711	1.87709
ENSG00000117153	-1.01658	0.0289254	1.53872
ENSG00000230280	1.28716	0.0627249	1.20256
ENSG00000159346	-1.55756	0.0062199	2.20622
ENSG00000159348	-0.86575	0.0511914	1.2908
ENSG00000163444	-0.72499	0.122985	0.910148
ENSG00000143847	0.649308	0.193324	0.713715
ENSG00000122180	1.33117	0.0940998	1.02641
ENSG00000163485	0.388583	0.366571	0.435842
ENSG00000224671	1.48401	0.0658363	1.18153
ENSG00000133055	1.88228	0.0277881	1.55614
ENSG00000133048	0.442447	0.547911	0.26129
ENSG00000133063	2.15413	0.0157715	1.80213
ENSG00000231507	1.79733	0.021587	1.66581
ENSG00000233791	1.55706	0.0371642	1.42987
ENSG00000159388	1.44456	0.0711124	1.14805
ENSG00000122176	1.68763	0.0131507	1.88105
ENSG00000188783	-0.936382	NA	#VALUE!
ENSG00000058668	-1.97651	0.00418968	2.37782
ENSG00000236035	-0.0140473	0.98007	0.00874269
ENSG00000221643	-0.839604	0.252456	0.597814
ENSG00000122188	1.91916	0.0259769	1.58541
ENSG00000058673	-1.36024	0.01643	1.78436
ENSG00000257315	-0.916297	0.0776979	1.10959
ENSG00000223505	0.898455	0.124703	0.904124
ENSG00000182004	-1.1861	0.0269344	1.56969
ENSG00000236430	1.37891	0.0584884	1.23293
ENSG00000143842	-0.801653	0.0889031	1.05108
ENSG00000143845	0.170835	0.758519	0.120033
ENSG00000230550	1.32605	0.0721512	1.14176
ENSG00000174567	0.241649	0.778633	0.108667
ENSG00000143850	0.0924637	0.894824	0.0482622
ENSG00000226330	-0.160145	0.781795	0.106907
ENSG00000158615	-1.25272	0.045793	1.3392
ENSG00000133056	0.23988	0.486675	0.312761
ENSG00000198625	0.0980842	0.858463	0.0662782
ENSG00000236779	1.09398	0.0551916	1.25813
ENSG00000170382	1.85609	0.0158239	1.80069
[truncated: 20,448 more rows]

## Sheet: Figure 3
Figure 3d						Figure 3e
Lungs (LU)	Lymph Nodes (LN)	Bone Marrow (BM)	Brain (BR)	Peripheral Blood (PB)		NOD/SCID	NSG
0.015	0.017	0.073	0.00174	0.012		0.015	0.88
0.001	0	0.00283	0	0.001		0.001	0.51
0.077	0.019	0.00224	0	0.003		0.077	0.39
0.002	0	0.005	0.001	0.009		0.002	0.74
0.009	0	0.001	0	0		0.009	0.69
0.015	3.22					0.015
0.023	0.00126					0.023
0.015	0					0.015
0.024	0					0.024
0.02	0					0.02
0	0					0
0.0057	0.013					0.0057
0.00926	0					0.00926
0.0066	2.84					0.0066

## Sheet: Figure 4
Figure 4d			Figure 4f			Figure 4h
HCI-010 MAT-E	HCI-002 MAT-E		HCI-010 MAT-E	HCI-002 MAT-E		HCI-010 MAT-E	HCI-002 MAT-E
82.3	15.9		86.1	97.9		99.6	99.2
73.4	22.5		92.4	96.1		96.9	99.1
69.9	31.1		95.1	93.6		94.9	89.3
			97.6	94.5		98.7	95.6
			89.2	89.7		96.9	97.4

## Sheet: Figure 5
Figure 5b						Figure 5e
Lungs (LU)	Lymph Nodes (LN)	Bone Marrow (BM)	Brain (BR)	Peripheral Blood (PB)		Lungs (LU)	Bone Marrow (BM)	Lymph Nodes (LN)	Peripheral Blood (PB)
0.25	0	0	66.9	0.16		1.65	0.0069	0	0.012
0	0	0	0.87	0.00657		0.70623	0.0027	0	0
0.21	0	0.17	1.05	0.081		0.37	0	0.00123	0.0024
1.27	0	0.038	56.1	0.16		1.12	0	0	0.0022
0.5	0	0.25	32.8	0.095		0.945	0	0	0.003

## Sheet: Figure 6
Figure 6b								Figure 6c
0 Hours	Control	Oligo		24 Hours	Control	Oligo		Control	Oligo
Replicate 1	1.03113	1.15961			1.02356	1.22827		0.05	0.00118
	1.00807	1.03443			0.961761	1.13557		0.041	0.036
	1.02784	1.16291			0.981074	1.06605		0.22	0.03
	0.975128	1.14973			1.04287	1.12785		0.22	0.00996
	0.994894	1.12667			0.954036	1.18192		0.063	0.013
	1.01795	1.05749			0.988799	1.17034			0.031
	0.994894	1.12337			0.996524	1.10467
	1.00148	1.12667			1.03515	1.2669
	0.971833	1.10031			0.992661	1.11626
	0.968539	1.11678			1.1124	1.05446
	0.981716	1.12996			1.01197	1.0506
	1.04431	1.12008			0.942449	1.23214
	1.02125	1.15632			0.973349	1.06991
	0.975128	1.08055			1.0506	1.2051
	1.01137	1.13655			0.950174	1.1433
	0.975128	1.05749			0.981074	1.22055
	0.965245	1.09702			1.07377	1.10081
	0.998188	1.14973			1.03901	1.1124
	1.03443	1.13655			0.942449	1.14716
	1.00148	1.06408			0.946311	1.27462
Replicate 2	0.974562	1.02497			1.00638	1.03473
	0.977363	1.05018			1.00921	1.06024
	0.991365	1.08098			0.997874	1.06591
	0.971762	1.09498			1.05174	1.05457
	1.03617	1.05578			1.00354	1.02906
	1.01657	1.06418			0.986534	1.0404
	1.02217	1.04177			0.969525	1.07725
	1.01657	1.07818			1.01205	1.10276
	1.02777	1.10898			0.97803	1.06591
	0.980163	1.06978			0.97236	1.05741
	0.996966	1.02777			1.01205	1.05741
	0.988565	1.01377			1.00071
Replicate 3	1.00897	1.04001			0.985752	1.03117
	0.964988	1.08141			0.969724	1.02582
	0.95464	1.04778			0.983081	1.02048
	1.00897	0.993446			1.01514	1.06589
	1.00638	1.04778			1.01781	1.0098
	1.02708	1.08917			0.983081	1.0285
	1.00638	1.0219			1.02582	0.996438
	1.00897	1.03225			0.985752	1.03918
	0.975336	1.03743			0.991095	1.05254
	0.988272	0.959814			1.03117	1.03384
	1.00897	1.04519			1.0472	0.96171
	0.975336	0.946878			1.06589	1.03384
	0.980511	1.04778			1.00178	1.08192
	0.990859	1.02449			0.94301	1.02582
	1.09434				0.953695	1.06589

## Sheet: Figure 7
Figure 7c
Tumor Voume														Tumor Mass
Treatment Day	+GFP						+NME1							+GFP	+NME1
14	2.5	2	1	0.75	1	1	2	4	2	1	1	2		0.7684	0.6599
22	4	1	1.5	0.75	1	1	4	26.6955	1.6875	4	2.25	4		0.8061	0.5869
28	4	7.8125	1	27.436	13.5	7.2	17.9685	4	79.488	9.8415	63.6265	5		0.4965	1.0476
35	108	137.677	53.802	64	20.25	23.275	113.49	45.5625	220.5	98.315	77.5	44.1		0.5874	1.163
44	102.602	130.977	239.447	162.662	225	300.8	354.025	191.1	172.8	469.8	190.125	115		1.134	1.2158
51	454.674	349.272	288.99	228.888	294	419.2	207.36	334.611	624.24	526.5	294	295.245		0.8009	0.5987
60	677.6	1044.3	758.16	540	625	724.271	1183	425.25	600	1152	1008	670
Figure 7e
+GFP	+NME1
0.21	0.75
0.33	1.17
0.11	1.19
0.49	0.62
0.1	1.18
0.15	0.99
